# Supplementary material for: Follistatin promotes LIN28B-mediated supporting cell reprogramming and hair cell regeneration in the murine cochlea
Source: Sci Adv. 2022 Feb 11;8(6):eabj7651. doi: 10.1126/sciadv.abj7651 (PMC8836811; doi:10.1126/sciadv.abj7651)
Supplement: Supplementary file 2 — Tables S1 to S5 [file sciadv.abj7651_tables_s1_to_s5.zip]

Archive with 5 entries (5 files):
- sciadv.abj7651_table_s1.xlsx
- sciadv.abj7651_table_s2.xlsx
- sciadv.abj7651_table_s3.xlsx
- sciadv.abj7651_table_s4.xlsx
- sciadv.abj7651_table_s5.xlsx
