# Supplementary material for: Follistatin promotes LIN28B-mediated supporting cell reprogramming and hair cell regeneration in the murine cochlea
Source: Sci Adv. 2022 Feb 11;8(6):eabj7651. doi: 10.1126/sciadv.abj7651 (PMC8836811; doi:10.1126/sciadv.abj7651)
Supplement: Supplementary file 2 — Tables S1 to S5 [file sciadv.abj7651_tables_s1_to_s5.zip › sciadv.abj7651_table_s1.xlsx]

## Sheet: Wald test Fst_Lin28b vs Control
target_id		ext_gene	pval	qval	b	se_b	mean_obs	var_obs	tech_var	sigma_sq	smooth_sig
ENSMUSG00000021765.9		Fst	0	0	4.71474	0.40885	8.31641	4.48268	0.0013556	0.249382	0
ENSMUSG00000024647.14		Cbln2	0	0	4.47541	0.454246	6.06705	3.0548	0.0072362	0.302273	0
ENSMUSG00000024497.4		Pou4f3	0	1e-07	4.19908	0.665684	3.21698	3.87421	0.149602	0.515102	0.1
ENSMUSG00000050505.7		Pcdh20	0	0	3.37872	0.452982	2.60824	1.86352	0.150696	0.157093	0.1
ENSMUSG00000038132.6		Rbm24	0	0	3.31535	0.479814	0.823755	1.94669	0.0561035	0.123305	0.2
ENSMUSG00000026475.7		Rgs16	0.0002174	0.0098641	3.19275	0.863406	3.49519	2.71283	0.124258	0.993946	0
ENSMUSG00000034891.13		Sncb	7.24e-05	0.0040921	2.98886	0.753205	2.34297	2.02074	0.136634	0.714341	0.1
ENSMUSG00000044338.9		Aplnr	0	0	2.94263	0.380315	2.94758	1.85485	0.0515344	0.165424	0.1
ENSMUSG00000075224.10		Lrrc55	0	0	2.89476	0.445049	4.19633	1.92908	0.024489	0.272615	0
ENSMUSG00000063804.8		Lin28b	0	0	2.87907	0.26097	8.37455	2.91181	0.0006903	0.101468	0
ENSMUSG00000030108.14		Slc6a13	0	4.2e-06	2.87427	0.513758	0.973589	1.48743	0.124643	0.0687002	0.2
ENSMUSG00000105096.1		Gbp10	1.2e-06	0.0001281	2.85117	0.586579	3.83306	1.49504	0.0608838	0.455229	0
ENSMUSG00000030849.18		Fgfr2	0	0	2.80467	0.434941	4.52619	1.5251	0.0485787	0.235182	0
ENSMUSG00000032487.8		Ptgs2	1.1e-05	0.0008705	2.74881	0.62511	4.24509	2.44827	0.028969	0.557176	0
ENSMUSG00000067771.9		Gm14685	6.42e-05	0.0037714	2.72357	0.681427	1.93265	1.98139	0.375565	0.320949	0.1
ENSMUSG00000096257.2		Ccer2	6.2e-06	0.0005188	2.69124	0.595491	3.16844	1.41694	0.0886934	0.443222	0.1
ENSMUSG00000073043.5		Atoh1	1.3e-06	0.0001423	2.66374	0.550651	3.65113	1.43706	0.0444263	0.410399	0
ENSMUSG00000029697.6		Fezf1	1e-07	1.46e-05	2.64919	0.496163	1.41324	1.53198	0.14482	0.173019	0.2
ENSMUSG00000025216.9		Lbx1	3.7e-06	0.0003365	2.4961	0.539659	2.07303	1.81565	0.223744	0.213104	0.1
ENSMUSG00000056758.14		Hmga2	0	0	2.40035	0.11041	8.14916	1.4618	0.0004532	0.0095613	0
ENSMUSG00000111942.1		Gm5182	0	0	2.35413	0.303707	4.95364	2.10541	0.0947343	-0.057809	0
ENSMUSG00000018604.18		Tbx3	1.1e-05	0.0008705	2.34297	0.532909	4.45434	1.12452	0.0676542	0.358334	0
ENSMUSG00000026535.9		Ifi202b	1e-07	1.02e-05	2.32228	0.428753	2.6277	1.3032	0.143532	0.0589911	0.1
ENSMUSG00000028072.6		Ntrk1	0.0001164	0.0058692	2.27363	0.590013	1.78834	1.09967	0.151751	0.370424	0.1
ENSMUSG00000038457.17		Tmem255b	0	1.2e-06	2.22743	0.381925	2.94286	1.40496	0.103459	0.109982	0.1
ENSMUSG00000102187.1		Gm7897	2.73e-05	0.0018606	2.22369	0.530089	1.87354	1.14547	0.237761	-0.041432	0.1
ENSMUSG00000009097.10		Tbx1	0	6.5e-06	2.16544	0.393316	2.83922	1.13219	0.111443	0.0809569	0.1
ENSMUSG00000034438.16		Gbp8	4e-07	5.08e-05	2.16185	0.425646	5.11088	0.932795	0.0145069	0.257254	0
ENSMUSG00000042842.11		Serpinb6b	6e-07	7.64e-05	2.13863	0.429407	3.48595	1.2453	0.184677	0.0831416	0
ENSMUSG00000044265.16		Olfm5	1.4e-06	0.0001519	2.0842	0.432119	2.69804	1.4787	0.151863	-0.0844613	0.1
ENSMUSG00000024803.9		Ankrd1	5e-07	6.3e-05	2.05065	0.407888	4.4043	1.47918	0.0221376	0.227421	0
ENSMUSG00000050359.7		Sprr1a	6.59e-05	0.003856	2.03499	0.509935	4.47179	0.960432	0.0183863	0.371664	0
ENSMUSG00000047986.12		Palm3	0	4e-07	2.02952	0.336678	4.37739	0.745461	0.0629714	0.107056	0
ENSMUSG00000027967.8		Neurog2	0.0001014	0.0052934	2.00591	0.516034	3.42759	1.98459	0.0659348	0.333501	0
ENSMUSG00000022055.7		Nefl	7e-07	8.7e-05	1.97814	0.399498	4.03134	1.35843	0.0438431	0.195555	0
ENSMUSG00000014773.13		Dll1	2.5e-06	0.0002454	1.89733	0.403155	2.30553	0.681122	0.0916473	0.012228	0.1
ENSMUSG00000029275.18		Gfi1	9.71e-05	0.0051347	1.89681	0.48664	2.38092	0.720053	0.208	-0.0066264	0.1
ENSMUSG00000046580.10		Gm7862	5e-07	5.8e-05	1.89136	0.374926	4.63297	0.759594	0.0185308	0.192323	0
ENSMUSG00000039323.18		Igfbp2	2.7e-06	0.0002573	1.8335	0.390565	7.76919	1.32361	0.0006162	0.228195	0
ENSMUSG00000002266.17		Zim1	4.71e-05	0.00293	1.81566	0.446162	4.30732	2.23972	0.043545	0.255046	0
ENSMUSG00000025219.13		Fgf8	3e-06	0.0002798	1.80516	0.386248	2.86809	1.23237	0.0772454	0.146536	0.1
ENSMUSG00000033737.14		Fndc3c1	0	0	1.78126	0.245194	4.54033	0.518644	0.010891	0.0792888	0
ENSMUSG00000037664.13		Cdkn1c	0	0	1.76693	0.209774	7.01852	0.528338	0.0009612	0.0650464	0
ENSMUSG00000045287.6		Rtn4rl1	4.2e-06	0.000376	1.76306	0.383335	3.45728	0.845249	0.0364725	0.183947	0
ENSMUSG00000033383.6		Rtp1	7.05e-05	0.0040454	1.75861	0.442448	2.97142	1.01411	0.0909066	0.202733	0.1
ENSMUSG00000058022.14		Adtrp	0.000107	0.0054818	1.65233	0.426509	2.57249	0.789308	0.137436	0.0114036	0.1
ENSMUSG00000027868.11		Tbx15	0	9e-07	1.63393	0.277683	4.27836	0.773046	0.006662	0.109	0
ENSMUSG00000024922.2		Ovol1	2.19e-05	0.0015488	1.62116	0.381947	3.765	0.523125	0.036282	0.182543	0
ENSMUSG00000022103.10		Gfra2	1.12e-05	0.0008864	1.61608	0.367982	3.48187	0.545231	0.0198167	0.183299	0
ENSMUSG00000027210.20		Meis2	0	1e-07	1.60897	0.253309	6.53152	0.710772	0.0036632	0.0925847	0
ENSMUSG00000029298.15		Gbp9	3e-07	4.33e-05	1.6017	0.313066	5.78051	0.468202	0.0072314	0.139784	0
ENSMUSG00000038560.7		Sp6	1e-07	1.03e-05	1.59166	0.294015	5.67448	0.553514	0.0042477	0.12542	0
ENSMUSG00000017897.18		Eya2	2.6e-06	0.0002498	1.56333	0.332517	3.1709	0.396896	0.0610927	-0.0041772	0.1
ENSMUSG00000020911.14		Krt19	0	0	1.55602	0.240064	6.19284	0.398619	0.0024803	0.0839655	0
ENSMUSG00000024042.7		Sik1	0	0	1.55279	0.127711	6.14394	0.525781	0.0021246	0.0219422	0
ENSMUSG00000006345.10		Ggt1	0.0002127	0.0097454	1.53831	0.415368	2.49801	0.716227	0.118899	0.0032011	0.1
ENSMUSG00000068699.12		Flnc	0.0001322	0.0065264	1.53673	0.40204	6.44752	1.36811	0.004405	0.238049	0
ENSMUSG00000040136.10		Abcc8	2e-07	3.42e-05	1.52809	0.295952	4.54246	0.765994	0.0234095	0.107972	0
ENSMUSG00000048562.7		Sp8	0	0	1.52434	0.147992	6.57498	0.410617	0.0042104	0.028642	0
ENSMUSG00000074704.9		Rad21l	5e-06	0.0004331	1.51601	0.3321	3.19097	0.787002	0.061551	0.0941027	0.1
ENSMUSG00000079259.2		Trim71	0	0	1.51465	0.140246	6.95765	0.38359	0.0009925	0.0285109	0
ENSMUSG00000037016.11		Frem2	0	3.9e-06	1.51446	0.269763	5.96684	0.48217	0.0027351	0.106423	0
ENSMUSG00000005583.16		Mef2c	2.81e-05	0.001909	1.50926	0.360351	3.21767	0.515033	0.0741273	0.120652	0.1
ENSMUSG00000027524.9		Edn3	2.53e-05	0.0017485	1.50178	0.356527	2.67241	0.425359	0.0610026	0.0575657	0.1
ENSMUSG00000000184.12		Ccnd2	0	2.5e-06	1.47787	0.258925	7.58721	0.84046	0.0021043	0.0984588	0
ENSMUSG00000029581.14		Fscn1	1e-06	0.0001095	1.45462	0.297027	5.73695	0.83182	0.0039676	0.12837	0
ENSMUSG00000041798.15		Gck	0	1e-07	1.44691	0.227229	4.39481	0.358788	0.0167588	0.0547965	0
ENSMUSG00000028776.14		Tinagl1	0	2e-07	1.44294	0.232226	5.86313	0.354925	0.0021831	0.0787103	0
ENSMUSG00000020357.3		Flt4	0	8e-07	1.42592	0.240982	5.81644	0.407845	0.0028293	0.0842793	0
ENSMUSG00000031410.14		Nxf7	4.2e-05	0.0026639	1.41192	0.34469	3.44201	0.381253	0.0846166	0.0397126	0
ENSMUSG00000045534.4		Kcna5	0	0	1.39744	0.213636	5.39625	0.416843	0.0056159	0.0628444	0
ENSMUSG00000023039.17		Krt7	0	1.9e-06	1.38439	0.240685	5.44637	0.808148	0.0062675	0.0806262	0
ENSMUSG00000004098.7		Col5a3	6.95e-05	0.0040231	1.37547	0.345777	5.74033	0.439203	0.0033435	0.175999	0
ENSMUSG00000048142.9		Nat8l	1e-07	8.9e-06	1.36468	0.250548	5.64329	0.443523	0.0249473	0.0692144	0
ENSMUSG00000031937.7		Vstm5	1.6e-06	0.0001662	1.36196	0.283627	3.61997	0.410142	0.0337505	0.064749	0
ENSMUSG00000025921.7		Rdh10	1e-07	1.46e-05	1.34362	0.251587	8.72157	0.366099	0.0001409	0.0948031	0
ENSMUSG00000028364.15		Tnc	0	3.9e-06	1.33127	0.237174	6.05778	0.364331	0.0034733	0.0809042	0
ENSMUSG00000037188.7		Grhl3	6.34e-05	0.0037686	1.30974	0.327437	4.24918	1.0491	0.0172664	0.143556	0
ENSMUSG00000045201.6		Lrrc3b	0	2e-07	1.2937	0.210216	4.54914	0.286583	0.010673	0.0157563	0
ENSMUSG00000052889.11		Prkcb	9e-06	0.0007374	1.28571	0.289654	5.84494	0.5943	0.004292	0.121557	0
ENSMUSG00000031383.8		Dusp9	0	0	1.28378	0.163627	6.65196	0.45302	0.0015137	0.038647	0
ENSMUSG00000021453.2		Gadd45g	2e-06	0.0002025	1.27375	0.267831	4.91868	0.581937	0.0070373	0.100563	0
ENSMUSG00000027239.14		Mdk	0.0002156	0.0098097	1.27171	0.343705	7.33094	0.48239	0.0008597	0.17634	0
ENSMUSG00000006386.15		Tek	9.21e-05	0.0049543	1.27102	0.325021	7.54608	0.456867	0.0026527	0.155805	0
ENSMUSG00000053279.8		Aldh1a1	3.05e-05	0.0020301	1.27066	0.30475	7.85882	0.400935	0.0003503	0.138959	0
ENSMUSG00000050830.17		Vwc2	7.73e-05	0.0042803	1.26396	0.319781	3.69354	0.400555	0.0691193	-0.0216242	0
ENSMUSG00000033227.7		Wnt6	0	0	1.25404	0.170588	7.18114	0.482414	0.0007486	0.0429017	0
ENSMUSG00000036422.10		Pcdh8	0	0	1.25355	0.156421	6.61727	0.94018	0.0048442	0.031857	0
ENSMUSG00000023886.10		Smoc2	7.51e-05	0.0042047	1.21226	0.306157	6.57061	0.328668	0.0004716	0.140127	0
ENSMUSG00000028480.14		Glipr2	3e-07	4.36e-05	1.20559	0.235767	5.92278	0.567906	0.003636	0.0797433	0
ENSMUSG00000042804.13		Gpr153	1e-07	1.26e-05	1.17058	0.217947	5.42555	0.383188	0.0133642	0.0578871	0
ENSMUSG00000007888.15		Crlf1	0	0	1.16906	0.168479	5.29262	0.236743	0.0068634	0.025483	0
ENSMUSG00000031654.16		Cbln1	2.37e-05	0.0016523	1.1531	0.272818	5.66433	0.585675	0.0047328	0.106912	0
ENSMUSG00000052684.4		Jun	0	8e-07	1.14635	0.193692	7.07777	0.397815	0.0009322	0.0553428	0
ENSMUSG00000040447.15		Spns2	1.25e-05	0.0009605	1.13538	0.259929	3.65194	0.195303	0.0155856	-0.0044667	0
ENSMUSG00000069833.13		Ahnak	0	2e-07	1.13271	0.182403	5.53376	0.553366	0.0008861	0.0490201	0
ENSMUSG00000018169.12		Mfng	0.0001938	0.009098	1.12927	0.302998	3.86081	0.307465	0.0223022	0.11541	0
ENSMUSG00000079363.7		Gbp4	1.6e-06	0.0001662	1.12827	0.23501	4.45096	0.227726	0.0240207	0.0158995	0
ENSMUSG00000035551.6		Igfbpl1	1e-07	1.64e-05	1.11823	0.210379	6.4397	0.614255	0.0026727	0.0637165	0
ENSMUSG00000029830.15		Svopl	0	6.5e-06	1.10123	0.200017	6.57007	0.296159	0.0019541	0.0580558	0
ENSMUSG00000035187.10		Nkx6-1	9.85e-05	0.0051702	1.09693	0.281681	4.0399	0.810889	0.0212335	0.0977832	0
ENSMUSG00000025478.15		Dpysl4	0	0	1.09131	0.158893	5.92025	0.201687	0.0051727	0.0326978	0
ENSMUSG00000049551.2		Fzd9	0	0	1.08319	0.13761	6.39777	0.226221	0.0016357	0.0267689	0
ENSMUSG00000013415.9		Igf2bp1	0	0	1.08206	0.122226	6.40308	0.386286	0.0023442	0.0101999	0
ENSMUSG00000032373.15		Car12	9e-07	0.0001033	1.07643	0.219133	6.16159	0.390688	0.0052586	0.06677	0
ENSMUSG00000044813.15		Shb	4.27e-05	0.0026788	1.07452	0.26255	5.70707	0.335397	0.0031622	0.100237	0
ENSMUSG00000030222.13		Rerg	8.01e-05	0.0044106	1.07346	0.272173	3.69959	0.265508	0.0270612	0.0646056	0
ENSMUSG00000028943.18		Espn	4e-07	5.75e-05	1.07165	0.212195	6.2468	0.259308	0.002911	0.0646289	0
ENSMUSG00000049307.6		Fut4	3.5e-06	0.000315	1.07046	0.230612	4.27018	0.288683	0.014895	0.0272326	0
ENSMUSG00000027875.12		Hmgcs2	0.0001842	0.0087779	1.06534	0.28487	4.11849	0.300146	0.0199665	0.10176	0
ENSMUSG00000032243.8		Itga11	0	6e-06	1.06205	0.192352	4.8555	0.244016	0.0091936	0.0271904	0
ENSMUSG00000079445.3		B3gnt7	0	0	1.05968	0.15739	6.9263	0.241877	0.0008224	0.0363349	0
ENSMUSG00000010175.13		Prox1	2.5e-06	0.0002428	1.05816	0.224572	5.37252	0.459639	0.0052918	0.0703573	0
ENSMUSG00000053004.9		Hrh1	0.0001567	0.0076205	1.05725	0.279685	4.2701	0.530578	0.0524552	0.0431509	0
ENSMUSG00000022425.16		Enpp2	5e-07	6.84e-05	1.05262	0.210138	7.76306	0.203475	0.0004818	0.0657553	0
ENSMUSG00000022512.3		Cldn1	8e-07	8.87e-05	1.04748	0.21175	5.04201	0.22853	0.0088266	0.0584306	0
ENSMUSG00000003051.13		Elf3	2e-06	0.0002052	1.04713	0.220402	5.63879	0.206527	0.0057539	0.0671117	0
ENSMUSG00000026435.15		Slc45a3	4e-07	5.75e-05	1.04628	0.207227	4.60761	0.234054	0.0106698	0.0251066	0
ENSMUSG00000037946.11		Fgd3	0	0	1.04614	0.142839	5.77963	0.183266	0.0034296	0.0175754	0
ENSMUSG00000044364.5		Tmem74b	3.24e-05	0.0021344	1.03855	0.249908	3.98321	0.277656	0.0192904	0.0226998	0
ENSMUSG00000056306.5		Sertm1	6.39e-05	0.0037714	1.03586	0.259092	4.78346	0.374637	0.0091694	0.0915234	0
ENSMUSG00000040680.9		Kremen2	9.94e-05	0.0052041	1.03334	0.265506	5.22966	0.4225	0.0064576	0.0992827	0
ENSMUSG00000004328.15		Hif3a	9.8e-06	0.0007944	1.02659	0.232214	6.17488	0.244819	0.0045589	0.0763263	0
ENSMUSG00000021010.8		Npas3	0.0001103	0.005577	1.02632	0.26543	5.89718	0.412008	0.0802522	0.0005337	0
ENSMUSG00000078137.1		Ankrd63	0.000197	0.0092033	1.01655	0.273057	3.79874	0.68805	0.0312481	0.036386	0
ENSMUSG00000010529.6		Gm266	3.04e-05	0.0020294	1.01366	0.243061	6.70998	0.71467	0.0016769	0.0869408	0
ENSMUSG00000020061.17		Mybpc1	0.0001873	0.0088825	1.0122	0.270969	8.05912	0.320166	0.0005344	0.109602	0
ENSMUSG00000022853.7		Ehhadh	7e-07	8.53e-05	1.00388	0.20248	4.65443	0.176096	0.0092218	0.0210763	0
ENSMUSG00000026817.14		Ak1	2.5e-06	0.0002454	1.00266	0.213008	5.44085	0.836436	0.0096047	0.0584539	0
ENSMUSG00000069939.8		Gm12070	9.38e-05	0.0050034	1.00249	0.256644	5.03155	0.490401	0.0571851	0.0370484	0
ENSMUSG00000043336.14		Filip1l	0	1e-07	0.999895	0.158684	6.48645	0.262937	0.0020392	0.0357315	0
ENSMUSG00000047228.9		A2ml1	7.19e-05	0.0040921	0.998625	0.251558	4.17149	0.511222	0.0267273	0.0219325	0
ENSMUSG00000075334.2		Rprm	2.2e-06	0.0002215	0.998466	0.210931	5.77647	0.44028	0.0034576	0.06328	0
ENSMUSG00000049538.14		Adamts16	0	3e-07	0.997932	0.163372	5.35014	0.184174	0.0054416	0.0268778	0
ENSMUSG00000036523.16		Greb1	7.1e-06	0.0005918	0.995756	0.221748	4.47905	0.189449	0.0158609	0.0533694	0
ENSMUSG00000022018.7		Rgcc	0.0001642	0.0079246	0.985691	0.261562	4.35147	0.227317	0.0143393	0.0882824	0
ENSMUSG00000021070.6		Bdkrb2	1.21e-05	0.0009392	0.976098	0.223033	4.393	0.364824	0.0138644	0.0471092	0
ENSMUSG00000031073.6		Fgf15	3.04e-05	0.0020294	0.965901	0.231589	4.63795	1.29544	0.006346	0.0741043	0
ENSMUSG00000025170.13		Rab40b	8.54e-05	0.004689	0.949821	0.241769	3.95709	0.230741	0.0124267	0.0665539	0
ENSMUSG00000024043.13		Arhgap28	0	0	0.948806	0.144999	6.6224	0.339123	0.0021491	0.0293877	0
ENSMUSG00000022054.11		Nefm	1e-07	2.11e-05	0.944016	0.179276	6.0102	0.33765	0.0026789	0.0455307	0
ENSMUSG00000003283.14		Hck	0.0001865	0.0088627	0.94067	0.251739	4.68744	0.351441	0.0133049	0.081754	0
ENSMUSG00000034394.14		Lif	6.69e-05	0.0038929	0.936925	0.234984	5.32862	0.393672	0.0437942	0.039032	0
ENSMUSG00000034486.8		Gbx2	0.0001396	0.0068586	0.93543	0.245597	3.9682	0.251331	0.0155919	0.0298312	0
ENSMUSG00000042377.8		Fam83g	2.2e-06	0.0002215	0.930469	0.196578	5.49336	0.195425	0.0043186	0.0536458	0
ENSMUSG00000018924.6		Alox15	7.46e-05	0.0041928	0.925854	0.233743	4.68539	0.254337	0.0068804	0.0750735	0
ENSMUSG00000025582.4		Nptx1	0	0	0.915964	0.139672	6.28831	0.357451	0.0021428	0.0271197	0
ENSMUSG00000095440.2		Fignl2	9.06e-05	0.0049136	0.909931	0.232445	4.82598	0.21415	0.0092309	0.0718151	0
ENSMUSG00000062380.4		Tubb3	0.0001348	0.0066396	0.908767	0.238056	4.23482	0.16516	0.018937	0.022378	0
ENSMUSG00000034472.13		Rasd2	0	0	0.900247	0.131482	6.28685	0.211738	0.0016976	0.0242338	0
ENSMUSG00000038807.18		Rap1gap2	1.1e-06	0.0001174	0.899119	0.184201	5.4879	0.137968	0.0188044	0.0113854	0
ENSMUSG00000071537.6		Klrg2	5.1e-06	0.000436	0.886695	0.194341	4.92613	0.215815	0.0122944	0.0365681	0
ENSMUSG00000026193.15		Fn1	0.0001198	0.0060246	0.884678	0.229997	9.79698	0.339612	0.0002057	0.0791424	0
ENSMUSG00000020423.6		Btg2	3.11e-05	0.0020614	0.883546	0.212123	7.34415	0.350154	0.0007053	0.0667891	0
ENSMUSG00000020553.8		Pctp	2.8e-06	0.0002653	0.87354	0.186368	7.15143	0.160594	0.0009059	0.0511939	0
ENSMUSG00000002265.16		Peg3	0	0	0.873515	0.124394	9.21004	0.367675	0.0002144	0.0145113	0
ENSMUSG00000050240.16		Hic2	0	0	0.872544	0.110506	7.06857	0.143441	0.0009728	0.0055455	0
ENSMUSG00000032719.4		Sbspon	0	0	0.871301	0.13053	7.02755	0.136763	0.0008612	0.024696	0
ENSMUSG00000026600.12		Soat1	0	0	0.854197	0.131241	7.36349	0.148037	0.0021412	0.0236952	0
ENSMUSG00000044303.6		Cdkn2a	0.0001997	0.0093065	0.850449	0.228651	6.42368	0.246802	0.0015627	0.0768595	0
ENSMUSG00000019564.12		Arid3a	0	0	0.84916	0.121471	7.10401	0.184176	0.0031066	0.0190264	0
ENSMUSG00000017765.17		Slc12a4	9e-07	0.0001071	0.845611	0.172439	5.09301	0.388931	0.0044957	0.0218985	0
ENSMUSG00000091956.2		C2cd4b	7.16e-05	0.0040921	0.844303	0.21262	4.50626	0.130569	0.010805	0.0260529	0
ENSMUSG00000033032.15		Afap1l1	0	0	0.842637	0.108325	7.92099	0.115195	0.0003036	0.0167469	0
ENSMUSG00000048373.8		Fgfbp1	1.24e-05	0.0009556	0.840854	0.192413	5.74807	0.578766	0.0039273	0.0516071	0
ENSMUSG00000025608.9		Podxl	0	0	0.838735	0.120779	7.6923	0.202881	0.0010391	0.0208424	0
ENSMUSG00000020848.7		Doc2b	0	3.5e-06	0.830842	0.147363	6.21146	0.668405	0.0028268	0.0297471	0
ENSMUSG00000031230.3		Fgf16	5.6e-06	0.0004698	0.829296	0.182577	5.00545	0.462252	0.0077272	0.0264846	0
ENSMUSG00000034765.6		Dusp5	6e-07	7.34e-05	0.82571	0.16545	6.13487	0.133502	0.0021756	0.0388851	0
ENSMUSG00000022464.14		Slc38a4	0.0001893	0.0089508	0.825046	0.221017	8.09424	0.281947	0.0004101	0.0728627	0
ENSMUSG00000042428.6		Mgat3	0	0	0.825015	0.111315	6.94142	0.161545	0.0008969	0.0095475	0
ENSMUSG00000020183.11		Cpm	6.14e-05	0.0036763	0.824582	0.20577	4.89318	0.810487	0.006967	0.0565448	0
ENSMUSG00000047501.3		Cldn4	7.05e-05	0.0040454	0.808467	0.203406	8.43274	0.20948	0.0002269	0.061834	0
ENSMUSG00000020307.15		Cdc34	0	2e-07	0.808119	0.130998	7.90858	0.192719	0.0004033	0.0253373	0
ENSMUSG00000044352.6		Sowaha	0	5e-06	0.80438	0.144648	7.01191	0.121041	0.0010431	0.0303415	0
ENSMUSG00000008136.14		Fhl2	0.0002016	0.0093286	0.799963	0.215218	4.79565	0.207648	0.0112723	0.0582056	0
ENSMUSG00000031805.17		Jak3	3.6e-06	0.0003302	0.798832	0.172493	5.83886	0.202631	0.0036428	0.040988	0
ENSMUSG00000021806.4		Nid2	1.18e-05	0.0009291	0.79751	0.182055	8.30036	0.140956	0.00137	0.0483459	0
ENSMUSG00000004661.15		Arid3b	4.8e-06	0.0004224	0.793904	0.173643	5.75499	0.130303	0.0066469	0.0385808	0
ENSMUSG00000053219.15		Raet1e	2.3e-06	0.0002274	0.790366	0.167205	5.27368	0.12974	0.0058383	0.033677	0
ENSMUSG00000051527.11		Usp29	0	0	0.786046	0.119645	6.72231	0.165578	0.0030454	0.0171033	0
ENSMUSG00000089901.1		Gm8113	9.11e-05	0.004914	0.781131	0.199613	7.99418	0.459435	0.0003835	0.0593846	0
ENSMUSG00000041417.15		Pik3r1	0	0	0.780207	0.113271	6.72122	0.172281	0.0008141	0.014982	0
ENSMUSG00000016763.15		Scube1	4e-07	4.8e-05	0.778378	0.152844	5.68984	0.249549	0.0064308	0.0139811	0
ENSMUSG00000029088.16		Kcnip4	1.8e-06	0.0001843	0.778109	0.162854	5.56457	0.118634	0.0063227	0.0334593	0
ENSMUSG00000000628.10		Hk2	0.0001927	0.0090714	0.774833	0.207823	8.18804	0.143655	0.0002207	0.0645647	0
ENSMUSG00000038677.14		Scube3	3e-07	3.57e-05	0.774709	0.150318	7.25651	0.143923	0.0027776	0.0311155	0
ENSMUSG00000021457.14		Syk	0	5.3e-06	0.773444	0.139439	6.23942	0.445308	0.0016339	0.0275311	0
ENSMUSG00000042622.14		Maff	7.9e-06	0.0006514	0.770628	0.172507	5.87702	0.246432	0.004836	0.0398018	0
ENSMUSG00000036062.13		Phf24	4e-07	5.78e-05	0.768859	0.152352	5.63923	0.332622	0.0053618	0.0195259	0
ENSMUSG00000015112.15		Slc25a13	0	2.2e-06	0.750337	0.130901	6.01237	0.107986	0.0018203	0.0208762	0
ENSMUSG00000025207.16		Sema4g	9.76e-05	0.0051347	0.748967	0.192213	6.37952	0.117567	0.0023113	0.0531075	0
ENSMUSG00000025019.16		Lcor	0	0	0.741681	0.112478	8.33888	0.153224	0.0005694	0.0091656	0
ENSMUSG00000048612.16		Myof	0	4e-07	0.739962	0.122797	7.04718	0.143874	0.0014399	0.0211788	0
ENSMUSG00000015396.4		Cd83	5.3e-06	0.0004462	0.736613	0.161746	5.37293	0.100756	0.005074	0.0309043	0
ENSMUSG00000050822.11		Slc29a4	0	9e-07	0.733481	0.124695	6.31057	0.133143	0.0025663	0.008341	0
ENSMUSG00000034981.9		Parm1	2.46e-05	0.0017099	0.730869	0.17327	6.25907	0.136628	0.0023246	0.0427091	0
ENSMUSG00000001901.15		Kcnh6	1.52e-05	0.0011266	0.72809	0.1683	5.68458	0.319555	0.0080141	0.0344732	0
ENSMUSG00000000126.11		Wnt9a	3.3e-06	0.0003057	0.726864	0.156324	5.48828	0.159208	0.0039088	0.0327468	0
ENSMUSG00000109764.1		Klkb1	0	4e-07	0.725673	0.119844	6.81337	0.150206	0.0016077	0.0199362	0
ENSMUSG00000024190.7		Dusp1	1.41e-05	0.0010561	0.722545	0.16637	5.82232	0.122168	0.0048367	0.0366819	0
ENSMUSG00000021701.8		Plk2	7.8e-06	0.0006452	0.717792	0.160573	7.93117	0.262237	0.0003678	0.0383077	0
ENSMUSG00000051379.12		Flrt3	0	1e-07	0.716563	0.11256	7.38188	0.227332	0.0007575	0.018247	0
ENSMUSG00000081683.5		Fzd10	2.92e-05	0.001964	0.70944	0.169745	7.85148	0.184627	0.0004318	0.0427883	0
ENSMUSG00000098132.1		Rassf10	0	2.7e-06	0.705928	0.124119	7.36039	0.101926	0.0007034	0.0224047	0
ENSMUSG00000028707.15		Dmbx1	4.26e-05	0.0026788	0.700138	0.171065	5.17733	0.0930968	0.0057378	0.0291639	0
ENSMUSG00000035896.5		Rnase1	7.22e-05	0.0040921	0.692219	0.174412	5.13012	0.114151	0.0063974	0.0297961	0
ENSMUSG00000039252.11		Lgi2	2.5e-06	0.0002446	0.690268	0.146586	5.82144	0.114809	0.0033631	0.0288679	0
ENSMUSG00000041324.14		Inhba	1.99e-05	0.0014142	0.687315	0.161097	7.9432	0.0997604	0.0009332	0.0379953	0
ENSMUSG00000033581.17		Igf2bp2	0	1e-07	0.685188	0.108674	7.31333	0.0952107	0.0007102	0.0094635	0
ENSMUSG00000036106.15		Prr5	0	5e-06	0.682532	0.122685	6.29658	0.0936204	0.001704	0.0101911	0
ENSMUSG00000047875.6		Gpr157	2e-07	2.34e-05	0.680888	0.129854	6.10987	0.094896	0.0025773	0.014377	0
ENSMUSG00000043456.16		Zfp536	6.31e-05	0.0037667	0.673557	0.168355	7.04601	0.188138	0.0012337	0.0412812	0
ENSMUSG00000025227.14		Mfsd13a	2.15e-05	0.0015218	0.666062	0.156749	5.58624	0.0728217	0.0064949	0.0093977	0
ENSMUSG00000034295.10		Fhod3	0	5e-07	0.664836	0.111079	7.84442	0.0883921	0.0013433	0.0050905	0
ENSMUSG00000021974.15		Fgf9	5.61e-05	0.0033807	0.663134	0.164609	6.05925	0.092018	0.0047602	0.035884	0
ENSMUSG00000024521.8		Pmaip1	0.0001322	0.0065264	0.661186	0.17298	7.30234	0.488328	0.001407	0.0434761	0
ENSMUSG00000021556.12		Golm1	5.43e-05	0.0032821	0.658492	0.163145	7.3642	0.101482	0.0017192	0.0382053	0
ENSMUSG00000020020.8		Usp44	1.1e-06	0.0001233	0.657413	0.13501	7.15511	0.13989	0.0007784	0.0265633	0
ENSMUSG00000022658.10		Tagln3	0.0001799	0.0086147	0.650975	0.173793	5.25802	0.163527	0.005475	0.0398309	0
ENSMUSG00000051413.17		Plagl2	8e-07	8.87e-05	0.645287	0.13048	8.33198	0.117721	0.0002052	0.0253324	0
ENSMUSG00000030353.15		Tead4	1.57e-05	0.0011555	0.643378	0.148999	5.9736	0.083293	0.0023305	0.0309705	0
ENSMUSG00000047749.2		Zc3hav1l	0	8e-07	0.639822	0.108196	7.84812	0.105771	0.0003891	0.0113655	0
ENSMUSG00000041420.18		Meis3	1.9e-06	0.0001997	0.634413	0.13326	6.1041	0.122804	0.0038563	0.0105191	0
ENSMUSG00000050229.3		Pigm	0	3.2e-06	0.632027	0.11173	8.35606	0.11245	0.0002595	0.0125185	0
ENSMUSG00000027478.15		Dnmt3b	0	4.1e-06	0.621559	0.110968	7.98237	0.0936908	0.001048	0.0011954	0
ENSMUSG00000024063.13		Lbh	4e-07	4.81e-05	0.613741	0.120564	6.38048	0.133966	0.0015813	0.01503	0
ENSMUSG00000033590.8		Myo5c	0	5.2e-06	0.609146	0.10974	7.34688	0.10843	0.001081	0.0144067	0
ENSMUSG00000073802.5		Cdkn2b	4.26e-05	0.0026788	0.608161	0.148591	6.28866	0.261093	0.0022045	0.0309143	0
ENSMUSG00000021379.2		Id4	2.63e-05	0.0018149	0.606376	0.144272	7.25428	0.136196	0.0007826	0.0304392	0
ENSMUSG00000032816.15		Igdcc4	3.3e-06	0.0003045	0.605058	0.130025	6.1496	0.106743	0.0029092	0.0224505	0
ENSMUSG00000034165.16		Ccnd3	8.68e-05	0.0047362	0.59082	0.150533	7.64627	0.118487	0.0003165	0.0336739	0
ENSMUSG00000004317.14		Clcn5	4e-07	5.37e-05	0.587706	0.116011	8.5967	0.143199	0.00078	0.0056063	0
ENSMUSG00000038007.14		Acer2	4.1e-06	0.0003655	0.587582	0.127538	6.80896	0.0976678	0.0027301	0.0216687	0
ENSMUSG00000041351.16		Rap1gap	1.03e-05	0.0008289	0.585255	0.132714	6.14129	0.197157	0.0040507	0.0096892	0
ENSMUSG00000061393.14		Acvr2b	1.74e-05	0.0012592	0.584789	0.136136	5.95391	0.0811301	0.0031547	0.011	0
ENSMUSG00000006445.3		Epha2	0.0001061	0.0054694	0.580374	0.149724	5.56206	0.167567	0.0028455	0.0241422	0
ENSMUSG00000030554.16		Synm	4.9e-06	0.0004288	0.578624	0.12667	6.33034	0.0768461	0.0019325	0.0221354	0
ENSMUSG00000074221.12		Zfp568	2e-07	3.09e-05	0.576383	0.111198	7.87994	0.111185	0.0013242	0.0113693	0
ENSMUSG00000035778.17		Ggta1	0.0002079	0.0095736	0.575033	0.155029	6.86533	0.0803958	0.0017393	0.0343116	0
ENSMUSG00000005057.13		Sh2b2	1.63e-05	0.0011908	0.564385	0.130958	6.16285	0.13235	0.0035855	0.0191998	0
ENSMUSG00000018659.12		Pnpo	1e-06	0.0001117	0.556299	0.11371	7.08292	0.103052	0.0014557	0.0179392	0
ENSMUSG00000027552.14		E2f5	1.06e-05	0.0008427	0.553157	0.125563	7.28851	0.0695575	0.0006767	0.0229725	0
ENSMUSG00000009246.14		Trpm5	0.0001095	0.0055601	0.552346	0.142782	6.2961	0.115311	0.0097028	0.0198105	0
ENSMUSG00000087141.1		Plcxd2	5.3e-06	0.0004462	0.549986	0.120771	6.39852	0.0745823	0.0017827	0.0198832	0
ENSMUSG00000037568.12		Vash2	1.5e-06	0.0001576	0.538728	0.111914	7.45357	0.0638134	0.0018464	0.0085163	0
ENSMUSG00000038729.23		Akap2	0.0001267	0.0063346	0.535401	0.139687	7.68605	0.174122	0.0063821	0.0228865	0
ENSMUSG00000007613.15		Tgfbr1	8e-07	9.39e-05	0.534516	0.108351	7.78939	0.0617276	0.0005245	0.0058545	0
ENSMUSG00000021057.15		Akap5	1.41e-05	0.0010561	0.532619	0.12264	6.49602	0.0487109	0.0030757	0.0054089	0
ENSMUSG00000005373.13		Mlxipl	1.54e-05	0.0011425	0.52886	0.122359	6.78356	0.0561534	0.0042559	0.0146335	0
ENSMUSG00000039578.17		Ccser1	2e-06	0.0002052	0.528443	0.111204	7.37343	0.0944358	0.0015802	0.0132645	0
ENSMUSG00000017929.13		B4galt5	4.96e-05	0.0030342	0.525269	0.129453	6.14283	0.0639076	0.0027848	0.0113935	0
ENSMUSG00000020176.17		Grb10	1.63e-05	0.0011893	0.523319	0.121398	9.0734	0.0705728	7.58e-05	0.008015	0
ENSMUSG00000024955.14		Esrra	4.2e-06	0.0003697	0.521965	0.113379	6.77599	0.0655516	0.0010536	0.0167238	0
ENSMUSG00000024030.7		Abcg1	1.37e-05	0.0010377	0.518024	0.119127	6.66721	0.169508	0.0026386	0.0134596	0
ENSMUSG00000078532.9		Nkain1	1.36e-05	0.0010361	0.509768	0.117195	6.69443	0.0499751	0.0020656	0.0056098	0
ENSMUSG00000038518.15		Jarid2	6.01e-05	0.0036071	0.509644	0.127013	6.15506	0.0704799	0.001977	0.0156822	0
ENSMUSG00000034457.10		Eda2r	5.16e-05	0.0031483	0.508289	0.125559	7.17741	0.143034	0.0011539	0.0224936	0
ENSMUSG00000020032.14		Nuak1	5.2e-06	0.0004437	0.506668	0.111161	7.38249	0.642727	0.0015636	0.0169715	0
ENSMUSG00000044707.7		Ccnjl	3.72e-05	0.0023783	0.505256	0.122519	6.62321	0.0484726	0.0036766	0.0069343	0
ENSMUSG00000092178.2		Gm45351	0.0001039	0.0053994	0.50507	0.13013	6.30306	0.0606504	0.003579	0.0218216	0
ENSMUSG00000032754.14		Slc8b1	0.0001062	0.0054694	0.505002	0.130292	6.21169	0.0732933	0.0038188	0.0067841	0
ENSMUSG00000023067.14		Cdkn1a	2.7e-05	0.0018486	0.499053	0.118901	8.38154	0.243436	0.0001843	0.0210219	0
ENSMUSG00000020696.18		Rffl	5.9e-06	0.0004944	0.498055	0.109935	7.59301	0.0523141	0.0011977	0.0047116	0
ENSMUSG00000063632.6		Sox11	0.0001692	0.0081441	0.497733	0.13234	9.58089	0.0588532	7.34e-05	0.0087792	0
ENSMUSG00000038777.19		Sema6c	0.000196	0.0091774	0.497072	0.133472	7.29848	0.0931859	0.0043677	0.0223544	0
ENSMUSG00000032609.12		Klhdc8b	6.6e-05	0.003856	0.495488	0.124177	7.18993	0.0577627	0.0013747	0.0217553	0
ENSMUSG00000041025.15		Iffo2	1e-05	0.0008088	0.487913	0.110484	8.04913	0.076575	0.0007351	0.017395	0
ENSMUSG00000027490.17		E2f1	7.68e-05	0.0042775	0.479532	0.121274	7.80465	0.0593054	0.0004649	0.0215962	0
ENSMUSG00000032872.16		Cyb5r4	1.87e-05	0.0013452	0.475539	0.111107	8.29274	0.0629219	0.0002613	0.0057868	0
ENSMUSG00000030096.8		Slc6a6	1.49e-05	0.0011084	0.474637	0.109601	7.0642	0.043086	0.0006642	0.0059772	0
ENSMUSG00000017631.18		Abr	2.7e-05	0.0018486	0.463894	0.110516	8.10345	0.0747534	0.0006099	0.0127737	0
ENSMUSG00000028347.14		Tmeff1	0.0002143	0.0097745	0.461627	0.124713	7.73483	0.0790598	0.0007224	0.0226077	0
ENSMUSG00000075592.10		Nynrin	7.84e-05	0.0043291	0.457121	0.115751	8.70369	0.0904364	0.0001935	0.0078079	0
ENSMUSG00000040918.12		Slc19a2	0.000202	0.0093286	0.451976	0.121612	7.22095	0.126606	0.0010622	0.021122	0
ENSMUSG00000025612.5		Bach1	3.32e-05	0.0021726	0.448558	0.108084	7.517	0.0576867	0.0005937	0.014675	0
ENSMUSG00000036282.15		Naa30	7.71e-05	0.0042803	0.448548	0.113464	8.16513	0.0536799	0.0014347	0.0121754	0
ENSMUSG00000027339.15		Rassf2	6.75e-05	0.0039184	0.441362	0.110758	7.82889	0.0431961	0.0012602	0.009277	0
ENSMUSG00000063362.13		Alg11	0.0001285	0.0063911	0.439696	0.114821	7.82827	0.0371602	0.0026359	0.0067668	0
ENSMUSG00000022433.19		Csnk1e	4.85e-05	0.0029848	0.438508	0.107929	7.67148	0.0991274	0.000506	0.0122764	0
ENSMUSG00000024222.17		Fkbp5	8.76e-05	0.0047649	0.428604	0.109262	7.36287	0.0393148	0.0009329	0.0090158	0
ENSMUSG00000027889.17		Ampd2	0.000107	0.0054818	0.426586	0.11011	7.44247	0.0408665	0.0012427	0.0064526	0
ENSMUSG00000025938.16		Slco5a1	9.09e-05	0.004914	0.425572	0.108739	7.31968	0.039448	0.0007358	0.0140811	0
ENSMUSG00000028221.3		Pip4p2	0.0001048	0.005426	0.424757	0.109497	8.10352	0.0458365	0.0002734	0.0130089	0
ENSMUSG00000071379.2		Hpcal1	9.3e-05	0.0049769	0.423144	0.108273	7.44249	0.0743364	0.0006408	0.0086706	0
ENSMUSG00000018398.18		Sept8	0.0001622	0.0078475	0.42264	0.11206	8.39177	0.0411322	0.0002449	0.0077374	0
ENSMUSG00000041245.13		Wnk3	0.0001315	0.0065237	0.420753	0.110038	7.40805	0.09466	0.001208	0.0107145	0
ENSMUSG00000028431.11		Elp1	0.0001714	0.0082266	0.408372	0.108671	7.39606	0.051869	0.0007548	0.0065267	0
ENSMUSG00000033985.17		Tesk2	9.3e-05	0.0049769	-0.421764	0.10792	7.67297	0.088442	0.0005019	0.0162739	0
ENSMUSG00000040998.18		Npnt	0.0001097	0.0055601	-0.426183	0.110181	7.96353	0.0630671	0.0008269	0.0085028	0
ENSMUSG00000023800.15		Tiam2	6.41e-05	0.0037714	-0.429735	0.107514	7.67028	0.0370762	0.0003727	0.0051066	0
ENSMUSG00000014158.12		Trpv4	0.0001249	0.0062609	-0.435695	0.113569	7.07667	0.0410434	0.0020199	0.0042545	0
ENSMUSG00000021585.10		Cast	7.32e-05	0.0041239	-0.448711	0.11315	7.20186	0.034692	0.0020896	0.0048171	0
ENSMUSG00000019989.8		Enpp3	0.0002178	0.0098641	-0.455925	0.12331	6.64935	0.0501338	0.0040839	0.0161424	0
ENSMUSG00000080316.11		Spaca6	7.22e-05	0.0040921	-0.468353	0.118005	7.19372	0.0667024	0.0009745	0.0199134	0
ENSMUSG00000048330.14		Ric3	0.0001927	0.0090714	-0.471063	0.126343	6.38939	0.0440686	0.0037847	0.0031496	0
ENSMUSG00000015968.17		Cacna1d	0.0001505	0.0073562	-0.476683	0.125768	6.89707	0.148034	0.0059	0.0143476	0
ENSMUSG00000032358.12		Fam83b	4.77e-05	0.0029489	-0.486957	0.119749	6.44916	0.0634709	0.0017451	0.0092538	0
ENSMUSG00000021994.15		Wnt5a	2.9e-05	0.0019558	-0.487431	0.116577	8.73584	0.0447605	0.0003223	0.0099166	0
ENSMUSG00000015619.10		Gata3	2.89e-05	0.0019541	-0.492204	0.11769	6.71119	0.100819	0.0023064	0.0112315	0
ENSMUSG00000058589.14		Anks1b	0.0002021	0.0093286	-0.504843	0.135842	7.6124	0.14138	0.0024095	0.02527	0
ENSMUSG00000032017.14		Grik4	1.23e-05	0.0009527	-0.514346	0.117633	6.5916	0.0736751	0.0017698	0.0094203	0
ENSMUSG00000030465.19		Psd3	0.0002133	0.0097533	-0.526324	0.142147	8.94641	0.216222	0.0003086	0.0300002	0
ENSMUSG00000019866.14		Crybg1	4.7e-06	0.0004151	-0.537311	0.117377	8.68249	0.0817511	0.0001954	0.0204706	0
ENSMUSG00000033192.5		Lpcat2	6e-07	7.33e-05	-0.546083	0.109357	7.58567	0.0970236	0.0010095	0.0123361	0
ENSMUSG00000004698.10		Hdac9	3.7e-06	0.0003365	-0.54628	0.118109	6.72061	0.120187	0.0024911	0.0084691	0
ENSMUSG00000027015.4		Cybrd1	4.46e-05	0.00278	-0.553391	0.135552	7.82106	0.075615	0.0004421	0.0271195	0
ENSMUSG00000079330.9		Lemd1	3.37e-05	0.0021961	-0.554743	0.133774	6.11916	0.0726817	0.0042316	0.0169768	0
ENSMUSG00000017978.18		Cadps2	9e-07	0.0001005	-0.55526	0.112885	8.3399	0.148973	0.0005009	0.0186138	0
ENSMUSG00000022899.9		Slc15a2	0.000104	0.0053994	-0.55552	0.143137	7.03058	0.0693774	0.0025982	0.0281341	0
ENSMUSG00000056222.15		Spock1	3.28e-05	0.002154	-0.576347	0.138783	9.81863	0.104007	0.0001246	0.0191625	0
ENSMUSG00000040276.15		Pacsin1	3e-06	0.0002798	-0.576359	0.123333	6.41683	0.119358	0.0028444	0.0172976	0
ENSMUSG00000031133.12		Arhgef6	1.94e-05	0.0013894	-0.579046	0.135569	6.65855	0.0966893	0.0039239	0.0236445	0
ENSMUSG00000039115.13		Itga9	2e-07	2.42e-05	-0.579782	0.11074	7.20988	0.0843449	0.0012905	0.012781	0
ENSMUSG00000022096.14		Hr	2.5e-06	0.0002428	-0.580785	0.123271	6.60429	0.125093	0.003867	0.0176232	0
ENSMUSG00000031870.16		Pgr	6e-07	7.34e-05	-0.58881	0.117972	6.51776	0.102935	0.0015121	0.0048267	0
ENSMUSG00000020140.15		Lgr5	4e-07	5.74e-05	-0.594235	0.117629	8.25341	0.150588	0.0004933	0.0202616	0
ENSMUSG00000055053.18		Nfic	5.24e-05	0.0031865	-0.60919	0.150616	6.77862	0.10467	0.0019577	0.0320702	0
ENSMUSG00000027200.17		Sema6d	4.73e-05	0.0029307	-0.615104	0.15118	5.67987	0.14179	0.0055073	0.0283705	0
ENSMUSG00000046157.13		Tmem229b	1e-07	1.79e-05	-0.628219	0.118595	8.77984	0.0830004	0.000809	0.0121537	0
ENSMUSG00000118219.1		AC124108.1	5.3e-06	0.0004462	-0.638242	0.140142	6.82428	0.0837644	0.0014586	0.0280011	0
ENSMUSG00000021062.15		Rab15	3.65e-05	0.0023492	-0.639226	0.15484	7.38487	0.0846071	0.0003084	0.035655	0
ENSMUSG00000026389.16		Steap3	0	8.6e-06	-0.645097	0.118283	6.60647	0.0739959	0.0020702	0.0076488	0
ENSMUSG00000045672.15		Col27a1	0	6e-07	-0.659963	0.110437	8.14253	0.170055	0.0004801	0.0170211	0
ENSMUSG00000075593.10		Gal3st4	2.37e-05	0.0016523	-0.666348	0.157654	6.3139	0.089544	0.0027985	0.0344838	0
ENSMUSG00000019726.12		Lyst	1.2e-05	0.0009366	-0.668496	0.152696	6.80714	0.0859143	0.0168542	0.0097886	0
ENSMUSG00000030930.14		Chst15	1e-07	1.26e-05	-0.678437	0.126269	9.28859	0.145482	0.000315	0.0186368	0
ENSMUSG00000024565.9		Sall3	3.54e-05	0.0022912	-0.679633	0.164338	8.33308	0.231597	0.0003268	0.0401836	0
ENSMUSG00000039037.5		St6galnac5	1.23e-05	0.0009531	-0.688184	0.157425	6.92654	0.100121	0.0026322	0.0345419	0
ENSMUSG00000034648.9		Lrrn1	1e-07	9.4e-06	-0.688213	0.126626	9.33333	0.0938345	8.96e-05	0.0230738	0
ENSMUSG00000068606.6		Gm4841	1.88e-05	0.0013452	-0.689909	0.161221	5.42024	0.125398	0.0056804	0.0300533	0
ENSMUSG00000001555.10		Fkbp10	3.3e-06	0.0003045	-0.693244	0.149026	7.26278	0.132429	0.0004538	0.0328595	0
ENSMUSG00000038172.14		Ttc39b	1.2e-06	0.000131	-0.698015	0.143771	5.76198	0.122516	0.0035544	0.0173377	0
ENSMUSG00000040118.15		Cacna2d1	9.64e-05	0.0051263	-0.708434	0.181673	5.22186	0.127661	0.0123252	0.009811	0
ENSMUSG00000046879.7		Irgm1	1.27e-05	0.0009722	-0.71241	0.163226	5.38511	0.299534	0.006019	0.0107596	0
ENSMUSG00000027765.6		P2ry1	1e-07	2.19e-05	-0.71316	0.135661	6.26039	0.199274	0.0033032	0.0243027	0
ENSMUSG00000067158.9		Col4a4	1.57e-05	0.0011541	-0.71556	0.165673	5.19406	0.137779	0.0033846	0.0362778	0
ENSMUSG00000024544.9		Ldlrad4	6e-07	7.04e-05	-0.71968	0.143862	5.7882	0.376246	0.0040023	0.0236753	0
ENSMUSG00000019842.6		Traf3ip2	0	3.3e-06	-0.721971	0.127834	6.34906	0.0872806	0.0040595	0.0056248	0
ENSMUSG00000063765.12		Chadl	7.4e-06	0.0006134	-0.722863	0.161284	6.43364	0.158375	0.002315	0.0367041	0
ENSMUSG00000056004.16		9330182L06Rik	0	1e-07	-0.74075	0.117674	6.68717	0.121081	0.0022049	0.0144145	0
ENSMUSG00000043531.16		Sorcs1	0	2e-07	-0.749252	0.12116	7.90202	0.147156	0.0004943	0.0215252	0
ENSMUSG00000001911.16		Nfix	0.0001812	0.0086551	-0.752501	0.200994	7.25355	0.147529	0.0010599	0.059538	0
ENSMUSG00000026586.16		Prrx1	2.34e-05	0.0016483	-0.754233	0.178321	7.53257	0.195648	0.0019424	0.0457551	0
ENSMUSG00000020589.17		Fam49a	0	0	-0.758702	0.114664	7.69113	0.193906	0.0005865	0.0191352	0
ENSMUSG00000092094.5		Zfp804b	2.9e-06	0.0002777	-0.773419	0.165374	5.74646	0.214056	0.0037607	0.0372622	0
ENSMUSG00000039706.11		Ldb2	8.65e-05	0.0047329	-0.776272	0.197741	6.82353	0.568439	0.0105994	0.0480531	0
ENSMUSG00000035357.16		Pdzrn3	0	1e-07	-0.779073	0.123266	7.10824	0.154617	0.0008811	0.0219106	0
ENSMUSG00000037469.9		Acp7	4.45e-05	0.00278	-0.791517	0.193858	4.70876	0.218255	0.005766	0.0260703	0
ENSMUSG00000036815.16		Dpp10	9.6e-06	0.0007786	-0.796913	0.180047	6.43949	0.135059	0.0069862	0.0416391	0
ENSMUSG00000063296.5		Tmem117	1.6e-06	0.0001692	-0.805866	0.168021	7.9552	0.304287	0.000414	0.0419324	0
ENSMUSG00000031595.9		Pdgfrl	0	0	-0.807191	0.118983	6.49228	0.109265	0.0017289	0.0079423	0
ENSMUSG00000025743.14		Sdc3	1e-07	1.65e-05	-0.820094	0.154364	6.18279	0.12726	0.0009825	0.0347598	0
ENSMUSG00000025790.14		Slco3a1	2e-07	2.43e-05	-0.826479	0.157909	5.31508	0.119926	0.0021339	0.0177909	0
ENSMUSG00000022708.16		Zbtb20	0	3e-06	-0.833872	0.147011	7.375	0.122898	0.0013874	0.0310309	0
ENSMUSG00000024593.15		Megf10	4.1e-05	0.0026064	-0.841149	0.205058	5.47921	0.22624	0.0055465	0.0575265	0
ENSMUSG00000091304.2		Speer6-ps1	0.0001563	0.007618	-0.842637	0.22287	4.25986	0.197464	0.0092807	0.0390829	0
ENSMUSG00000023913.17		Pla2g7	3.39e-05	0.0022009	-0.844872	0.203801	7.89776	0.168992	0.0003021	0.062	0
ENSMUSG00000063727.3		Tnfrsf11b	5e-07	6.83e-05	-0.844984	0.168635	5.69863	0.142895	0.0032913	0.0393652	0
ENSMUSG00000027800.14		Tm4sf1	4e-07	5.08e-05	-0.846914	0.166793	7.20934	0.168529	0.0020086	0.0397214	0
ENSMUSG00000078117.2		Gm16485	0.0001418	0.0069481	-0.850322	0.223477	4.67621	0.298756	0.0102495	0.0646637	0
ENSMUSG00000026932.14		Nacc2	3.7e-05	0.0023707	-0.853108	0.206793	5.77313	0.268254	0.0019476	0.0621975	0
ENSMUSG00000032925.16		Itgbl1	9.66e-05	0.0051263	-0.876225	0.224734	4.53127	0.606405	0.0132564	0.0625014	0
ENSMUSG00000034127.15		Tspan8	4.8e-06	0.0004224	-0.887319	0.194034	7.32977	0.259663	0.0011269	0.0553468	0
ENSMUSG00000038400.15		Pmepa1	7e-07	8.65e-05	-0.89426	0.180511	5.02501	0.327309	0.0070984	0.0187252	0
ENSMUSG00000046699.14		Slitrk4	9e-07	0.0001071	-0.905167	0.184622	6.73899	0.264039	0.0017083	0.0494194	0
ENSMUSG00000031738.14		Irx6	0.0001094	0.0055601	-0.913871	0.236216	4.27218	0.345387	0.0188864	0.0643705	0
ENSMUSG00000078942.10		Naip6	0.0001078	0.0055045	-0.946003	0.244293	4.09764	0.219477	0.0188686	0.0391524	0
ENSMUSG00000063558.4		Aox1	1e-07	1.42e-05	-0.955942	0.178757	5.08739	0.15984	0.0076892	0.0397392	0
ENSMUSG00000055254.15		Ntrk2	2e-07	2.65e-05	-0.972365	0.186423	6.32212	0.495862	0.0069626	0.0451676	0
ENSMUSG00000040690.15		Col16a1	1e-07	1.08e-05	-0.977259	0.180837	5.10833	0.329843	0.0093102	0.0157577	0
ENSMUSG00000032269.8		Htr3a	0.0001271	0.0063419	-0.980905	0.255981	5.48416	0.225527	0.0050076	0.0932819	0
ENSMUSG00000030208.15		Emp1	0	3.8e-06	-0.994753	0.176975	7.57879	0.191614	0.0016104	0.04537	0
ENSMUSG00000037962.7		Rflna	8.6e-06	0.0007023	-1.01657	0.228434	4.55411	0.194066	0.0228199	0.0133961	0
ENSMUSG00000024600.8		Slc27a6	0.0001576	0.0076435	-1.01684	0.269093	3.92084	0.258484	0.0207788	0.087838	0
ENSMUSG00000021779.17		Thrb	0	3e-07	-1.01749	0.167399	6.28455	0.360333	0.0038153	0.0382181	0
ENSMUSG00000028236.3		Sdr16c5	3.3e-06	0.0003045	-1.02292	0.219884	4.38554	0.216288	0.0115228	0.0419026	0
ENSMUSG00000054342.8		Kcnn4	0	0	-1.03516	0.159471	6.58953	0.349466	0.0017469	0.0363997	0
ENSMUSG00000018168.8		Ikzf3	4.91e-05	0.0030118	-1.03654	0.2553	6.57121	0.22709	0.005073	0.0926943	0
ENSMUSG00000027570.15		Col9a3	0	0	-1.06061	0.144849	8.10403	0.244325	0.0006126	0.0308592	0
ENSMUSG00000021904.6		Sema3g	5.29e-05	0.0032079	-1.07196	0.265182	4.22715	1.03432	0.0189829	0.0864995	0
ENSMUSG00000056423.7		Uts2b	0.0002097	0.0096328	-1.07547	0.290117	3.52871	0.27735	0.035963	0.0850747	0
ENSMUSG00000037060.3		Cavin3	3.22e-05	0.0021253	-1.07854	0.259421	7.33924	0.29477	0.0008618	0.100087	0
ENSMUSG00000102697.1		Pcdhac2	1.48e-05	0.0011084	-1.09778	0.253448	4.20973	0.211226	0.0294413	0.0067799	0
ENSMUSG00000049904.7		Tmem17	1.4e-06	0.0001519	-1.09933	0.227973	4.34449	0.362186	0.0155812	0.0604335	0
ENSMUSG00000053399.9		Adamts18	0	0	-1.10309	0.15699	5.91742	0.276895	0.0032742	0.0336945	0
ENSMUSG00000044288.6		Cnr1	0	0	-1.13183	0.164344	6.36033	0.496802	0.0061605	0.0343528	0
ENSMUSG00000041577.5		Prelp	3e-06	0.0002827	-1.15768	0.24789	4.15755	0.448256	0.0235135	0.0002636	0
ENSMUSG00000022780.5		Meltf	3.3e-06	0.0003057	-1.16664	0.250946	5.84746	0.507472	0.0032737	0.0911874	0
ENSMUSG00000038756.13		Ttll6	2e-07	3.03e-05	-1.16919	0.225339	4.36179	0.239839	0.0143703	0.0178378	0
ENSMUSG00000022483.17		Col2a1	0	0	-1.21036	0.155591	8.18043	0.28383	0.000131	0.0361818	0
ENSMUSG00000006205.13		Htra1	0	5e-07	-1.23653	0.205687	5.10904	1.27488	0.0160722	0.0473883	0
ENSMUSG00000034161.8		Scx	1e-07	1.08e-05	-1.24342	0.230158	6.27429	0.83042	0.0039641	0.0754946	0
ENSMUSG00000041592.16		Sdk2	0	3.8e-06	-1.25859	0.22399	6.76355	0.862958	0.0065939	0.0686633	0
ENSMUSG00000042282.4		Gucy2f	3.57e-05	0.0023021	-1.27282	0.307912	3.34124	0.380423	0.0446205	0.0353767	0
ENSMUSG00000035431.4		Sstr1	1e-07	1.55e-05	-1.28156	0.240525	4.12827	0.308884	0.0171423	0.0557042	0
ENSMUSG00000031520.6		Vegfc	2.37e-05	0.0016523	-1.28303	0.303545	3.09148	0.300628	0.0299068	0.0425463	0.1
ENSMUSG00000032482.9		Cspg5	0	0	-1.32698	0.198229	6.798	0.359424	0.0032874	0.0556544	0
ENSMUSG00000024330.17		Col11a2	0	0	-1.34571	0.196477	8.62741	0.437864	0.0015112	0.0563938	0
ENSMUSG00000021186.9		Fbln5	0	4.4e-06	-1.35589	0.242722	4.26898	0.641669	0.0234526	0.0056809	0
ENSMUSG00000037973.6		Itprid1	2e-06	0.0002025	-1.35808	0.285534	4.65187	0.393992	0.0121369	0.110157	0
ENSMUSG00000071984.10		Fndc1	0	5.2e-06	-1.35924	0.244788	5.35015	0.361591	0.0052045	0.0846774	0
ENSMUSG00000050666.14		Vstm4	1.1e-06	0.0001198	-1.37445	0.281878	6.39193	0.439115	0.0017887	0.117394	0
ENSMUSG00000041193.15		Pla2g5	1.67e-05	0.0012102	-1.38224	0.321058	3.79025	0.58641	0.0246815	0.129936	0
ENSMUSG00000029816.10		Gpnmb	9.73e-05	0.0051347	-1.38365	0.35504	2.6521	0.380304	0.0582653	0.0779202	0.1
ENSMUSG00000011034.6		Slc5a1	6.39e-05	0.0037714	-1.40094	0.350418	5.51622	1.09138	0.0067538	0.177435	0
ENSMUSG00000060572.17		Mfap2	0	0	-1.40235	0.185764	6.48609	0.853394	0.0023656	0.0493968	0
ENSMUSG00000038233.9		Fam198a	2e-07	3.03e-05	-1.44122	0.277681	5.98577	0.584385	0.0027697	0.11289	0
ENSMUSG00000030862.13		Cpxm2	1e-07	1.02e-05	-1.4647	0.270395	7.47051	0.636812	0.0006171	0.109053	0
ENSMUSG00000063873.10		Slc24a3	0	7e-07	-1.52305	0.256366	7.21383	0.65834	0.0010665	0.0975186	0
ENSMUSG00000040254.11		Sema3d	0	0	-1.53151	0.112257	7.77746	0.423212	0.0018321	0.0139598	0
ENSMUSG00000019894.14		Slc6a15	0	0	-1.59904	0.200158	6.90363	0.601754	0.0021482	0.0579466	0
ENSMUSG00000037705.13		Tecta	0	0	-1.61085	0.233549	10.5483	0.841347	3.79e-05	0.08178	0
ENSMUSG00000029123.8		Stk32b	0	0	-1.66946	0.244211	4.58354	0.586712	0.0129921	0.0764666	0
ENSMUSG00000074971.4		Fibin	0	3e-07	-1.73297	0.283625	4.52087	0.773094	0.0157748	0.104889	0
ENSMUSG00000021751.13		Acox2	0	0	-1.80706	0.236391	4.46579	0.491956	0.0254869	0.0196511	0
ENSMUSG00000030077.11		Chl1	3e-07	4.62e-05	-1.88589	0.36969	5.19878	0.734774	0.0134972	0.191509	0
ENSMUSG00000006269.7		Atp6v1b1	0	0	-1.92198	0.21301	4.56	0.692175	0.012071	0.0559888	0
ENSMUSG00000025150.10		Cbr2	7.05e-05	0.0040454	-1.95159	0.491033	3.19181	1.52288	0.0660926	0.295578	0.1
ENSMUSG00000079364.3		Gm3558	0.0002021	0.0093286	-2.0447	0.550188	4.09176	1.10521	0.319406	0.134655	0
ENSMUSG00000028749.7		Pla2g2f	7.68e-05	0.0042775	-2.13252	0.539307	1.42893	1.31364	0.213352	0.105368	0.2
ENSMUSG00000063430.9		Wscd2	0	0	-2.13886	0.279095	4.95668	0.840108	0.0114098	0.105431	0
ENSMUSG00000030218.2		Mgp	6e-07	7.35e-05	-2.37016	0.475048	5.08952	1.12482	0.0108282	0.327678	0
There are 423 significant genes between Fst_Lin28b and control at a q-value cut off of 0.01

## Sheet: ReadMe
Column Name	Description
target_id	Ensembl gene ID
ext_gene	gene name
pval	p value
qval	q value
b	beta coefficient (estimate of fold change)
se_b	standard error of beta coefficient
mean_obs	mean of the natural log counts of observation
var_obs	variance of observation
tech_var	technical variance of observation
sigma_sq	raw estimator of variance after removal of technical variance
smooth_sig	smooth regression fit for the shrinkage estimation
