# Supplementary material for: Follistatin promotes LIN28B-mediated supporting cell reprogramming and hair cell regeneration in the murine cochlea
Source: Sci Adv. 2022 Feb 11;8(6):eabj7651. doi: 10.1126/sciadv.abj7651 (PMC8836811; doi:10.1126/sciadv.abj7651)
Supplement: Supplementary file 2 — Tables S1 to S5 [file sciadv.abj7651_tables_s1_to_s5.zip › sciadv.abj7651_table_s2.xlsx]

## Sheet: Wald test Lin28b vs Control
target_id		ext_gene	pval	qval	b	se_b	mean_obs	var_obs	tech_var	sigma_sq	smooth_s
ENSMUSG00000115684.1		Gm6087	1e-06	6.22e-05	4.14293	0.846494	1.58923	3.1513	0.866884	-0.0120262	0
ENSMUSG00000083672.1		Kpna2-ps	0.0001135	0.0035343	3.90445	1.01157	2.95755	3.48501	0.833677	0.701219	0
ENSMUSG00000063804.8		Lin28b	0	0	3.30028	0.26097	8.37455	2.91181	0.0006903	0.101468	0
ENSMUSG00000061311.6		Rag1	0	3e-07	3.14316	0.525567	2.50947	2.34895	0.148948	0.265384	0
ENSMUSG00000024497.4		Pou4f3	2.7e-06	0.0001495	3.12323	0.665684	3.21698	3.87421	0.149602	0.515102	0
ENSMUSG00000005503.8		Evx1	0	0	3.05539	0.409591	3.69775	3.19897	0.132968	0.118678	0
ENSMUSG00000111942.1		Gm5182	0	0	3.03872	0.303707	4.95364	2.10541	0.0947343	-0.057809	0
ENSMUSG00000024647.14		Cbln2	0	0	2.95655	0.454246	6.06705	3.0548	0.0072362	0.302273	0
ENSMUSG00000067771.9		Gm14685	1.46e-05	0.0006329	2.95343	0.681427	1.93265	1.98139	0.375565	0.320949	0
ENSMUSG00000026167.14		Wnt10a	0	0	2.93584	0.432995	2.4844	1.52507	0.140497	0.0559762	0
ENSMUSG00000044265.16		Olfm5	0	0	2.90549	0.432119	2.69804	1.4787	0.151863	-0.0844613	0
ENSMUSG00000032487.8		Ptgs2	4.4e-06	0.0002303	2.86948	0.62511	4.24509	2.44827	0.028969	0.557176	0
ENSMUSG00000002266.17		Zim1	0	0	2.86286	0.446162	4.30732	2.23972	0.043545	0.255046	0
ENSMUSG00000024803.9		Ankrd1	0	0	2.73099	0.407888	4.4043	1.47918	0.0221376	0.227421	0
ENSMUSG00000029697.6		Fezf1	1e-07	4.8e-06	2.69708	0.496163	1.41324	1.53198	0.14482	0.173019	0
ENSMUSG00000038692.8		Hoxb4	1e-07	5.6e-06	2.69204	0.498186	2.43991	2.20317	0.228796	-0.015607	0
ENSMUSG00000027967.8		Neurog2	2e-07	1.44e-05	2.68965	0.516034	3.42759	1.98459	0.0659348	0.333501	0
ENSMUSG00000024553.8		Galr1	1.3e-06	7.96e-05	2.62165	0.541925	2.42254	3.33252	0.144466	0.296057	0
ENSMUSG00000068699.12		Flnc	0	0	2.53492	0.40204	6.44752	1.36811	0.004405	0.238049	0
ENSMUSG00000056758.14		Hmga2	0	0	2.51988	0.11041	8.14916	1.4618	0.0004532	0.0095613	0
ENSMUSG00000044338.9		Aplnr	0	0	2.51015	0.380315	2.94758	1.85485	0.0515344	0.165424	0
ENSMUSG00000025216.9		Lbx1	4.1e-06	0.0002155	2.48606	0.539659	2.07303	1.81565	0.223744	0.213104	0
ENSMUSG00000075224.10		Lrrc55	0	3.5e-06	2.45323	0.445049	4.19633	1.92908	0.024489	0.272615	0
ENSMUSG00000030108.14		Slc6a13	2e-06	0.0001152	2.44257	0.513758	0.973589	1.48743	0.124643	0.0687002	0
ENSMUSG00000079042.10		Apela	6.9e-06	0.0003348	2.41951	0.538135	1.81638	1.56217	0.246017	0.0547603	0
ENSMUSG00000026322.9		Htr4	0	1.1e-06	2.39778	0.417493	3.18591	1.62887	0.0657482	0.195702	0
ENSMUSG00000070469.12		Adamtsl3	6e-07	4.11e-05	2.38929	0.478767	1.45232	1.2521	0.123151	0.198694	0
ENSMUSG00000062151.13		Unc13c	0	1e-07	2.37562	0.388383	2.77855	1.22527	0.102443	0.102713	0
ENSMUSG00000006948.7		Klk4	1.67e-05	0.0006949	2.37372	0.551368	1.26587	1.60439	0.196537	0.259473	0
ENSMUSG00000030849.18		Fgfr2	1e-07	4.8e-06	2.36389	0.434941	4.52619	1.5251	0.0485787	0.235182	0
ENSMUSG00000047842.7		Diras2	0	0	2.34806	0.299834	5.10676	1.08194	0.0089212	0.125929	0
ENSMUSG00000073599.10		Ecscr	1e-07	5.6e-06	2.2846	0.422853	2.46516	1.15421	0.104819	0.163389	0
ENSMUSG00000102187.1		Gm7897	2.03e-05	0.0008143	2.25914	0.530089	1.87354	1.14547	0.237761	-0.041432	0
ENSMUSG00000050505.7		Pcdh20	8e-07	4.91e-05	2.24121	0.452982	2.60824	1.86352	0.150696	0.157093	0
ENSMUSG00000031535.7		Dkk4	0	3.9e-06	2.2309	0.406781	2.63689	1.16999	0.116523	-0.0118753	0
ENSMUSG00000039323.18		Igfbp2	0	1.3e-06	2.22385	0.390565	7.76919	1.32361	0.0006162	0.228195	0
ENSMUSG00000048251.15		Bcl11b	0	0	2.22248	0.298515	5.88073	1.22621	0.0048994	0.128768	0
ENSMUSG00000032013.6		Trim29	8.8e-06	0.00041	2.15344	0.484427	2.25425	1.10005	0.0369873	0.315017	0
ENSMUSG00000026494.12		Kif26b	0	0	2.14243	0.256264	4.17212	0.918798	0.030333	-0.0102541	0
ENSMUSG00000037188.7		Grhl3	0	0	2.1228	0.327437	4.24918	1.0491	0.0172664	0.143556	0
ENSMUSG00000020183.11		Cpm	0	0	2.12066	0.20577	4.89318	0.810487	0.006967	0.0565448	0
ENSMUSG00000042842.11		Serpinb6b	8e-07	5.14e-05	2.11993	0.429407	3.48595	1.2453	0.184677	0.0831416	0
ENSMUSG00000055632.18		Hmcn2	1.5e-06	9.26e-05	2.05049	0.426728	2.95153	1.67978	0.158231	0.103413	0
ENSMUSG00000020641.16		Rsad2	1e-07	9.3e-06	2.00835	0.378582	4.84706	0.72706	0.0506802	0.164306	0
ENSMUSG00000108929.2		Cc2d2b	5.18e-05	0.0018135	2.00827	0.496184	1.39959	1.35535	0.143522	0.160278	0
ENSMUSG00000035187.10		Nkx6-1	0	0	1.99603	0.281681	4.0399	0.810889	0.0212335	0.0977832	0
ENSMUSG00000035775.2		Krt20	0.0002216	0.0061526	1.98352	0.537103	1.30473	0.90011	0.197482	0.074065	0
ENSMUSG00000036422.10		Pcdh8	0	0	1.97158	0.156421	6.61727	0.94018	0.0048442	0.031857	0
ENSMUSG00000042115.4		Klhdc8a	0	1.1e-06	1.96982	0.343579	5.86369	0.892235	0.0041508	0.172919	0
ENSMUSG00000031073.6		Fgf15	0	0	1.96328	0.231589	4.63795	1.29544	0.006346	0.0741043	0
ENSMUSG00000029211.11		Gabra4	0	0	1.94607	0.275256	4.32027	0.826755	0.050458	-0.0003645	0
ENSMUSG00000058400.13		Qrfpr	4.97e-05	0.0017517	1.94337	0.478988	2.18965	0.795061	0.184094	0.0672612	0
ENSMUSG00000049608.8		Gpr55	1.8e-06	0.000108	1.93638	0.405957	3.5046	1.24273	0.0694467	0.177756	0
ENSMUSG00000037280.12		Galnt6	0	0	1.89348	0.273148	4.45129	0.742742	0.0148037	0.0971108	0
ENSMUSG00000033383.6		Rtp1	2.21e-05	0.0008749	1.87707	0.442448	2.97142	1.01411	0.0909066	0.202733	0
ENSMUSG00000000184.12		Ccnd2	0	0	1.87306	0.258925	7.58721	0.84046	0.0021043	0.0984588	0
ENSMUSG00000001123.15		Lgals9	0.0001394	0.0041598	1.86467	0.489518	1.9212	0.897632	0.179492	-0.0576112	0
ENSMUSG00000028523.14		Tctex1d1	2e-07	1.39e-05	1.85727	0.355857	3.0176	0.60312	0.0782194	-0.0226179	0
ENSMUSG00000026535.9		Ifi202b	1.54e-05	0.0006558	1.85321	0.428753	2.6277	1.3032	0.143532	0.0589911	0
ENSMUSG00000042436.12		Mfap4	3e-07	2.48e-05	1.84996	0.362848	2.80632	0.92282	0.0751517	-0.0303568	0
ENSMUSG00000038295.14		Atg9b	0.0001165	0.0036111	1.82287	0.473066	3.03358	0.874843	0.074808	0.260879	0
ENSMUSG00000029581.14		Fscn1	0	1e-07	1.82226	0.297027	5.73695	0.83182	0.0039676	0.12837	0
ENSMUSG00000078137.1		Ankrd63	0	0	1.8153	0.273057	3.79874	0.68805	0.0312481	0.036386	0
ENSMUSG00000074704.9		Rad21l	1e-07	4.8e-06	1.80545	0.3321	3.19097	0.787002	0.061551	0.0941027	0
ENSMUSG00000022055.7		Nefl	8e-06	0.0003767	1.7843	0.399498	4.03134	1.35843	0.0438431	0.195555	0
ENSMUSG00000025219.13		Fgf8	4e-06	0.0002116	1.7814	0.386248	2.86809	1.23237	0.0772454	0.146536	0
ENSMUSG00000040564.14		Apoc1	0.0001149	0.0035686	1.77457	0.460131	2.33534	0.680012	0.118772	0.198809	0
ENSMUSG00000034450.8		Gulo	0.0001259	0.0038216	1.77438	0.462758	2.07359	0.608593	0.152846	0.0400548	0
ENSMUSG00000001655.6		Hoxc13	0.000243	0.0066014	1.77185	0.482851	2.49452	1.05547	0.118778	0.230939	0
ENSMUSG00000001131.11		Timp1	0	3.9e-06	1.74668	0.31824	5.33874	0.737172	0.0073827	0.144532	0
ENSMUSG00000063506.14		Arhgap22	2e-07	1.67e-05	1.73409	0.334749	3.54599	0.652797	0.0426946	0.125391	0
ENSMUSG00000025810.9		Nrp1	0	0	1.7255	0.152364	6.92983	0.738014	0.0012548	0.0335676	0
ENSMUSG00000023039.17		Krt7	0	0	1.72346	0.240685	5.44637	0.808148	0.0062675	0.0806262	0
ENSMUSG00000058022.14		Adtrp	5.57e-05	0.0019262	1.71895	0.426509	2.57249	0.789308	0.137436	0.0114036	0
ENSMUSG00000013584.5		Aldh1a2	0	0	1.709	0.202754	5.56298	0.680522	0.004838	0.0568257	0
ENSMUSG00000038132.6		Rbm24	0.0003876	0.0097703	1.70255	0.479814	0.823755	1.94669	0.0561035	0.123305	0
ENSMUSG00000043301.16		Kcnj6	1.36e-05	0.0005955	1.70136	0.39103	3.35351	0.758214	0.0432572	0.186099	0
ENSMUSG00000050917.5		Fgf4	7.62e-05	0.0025187	1.69123	0.427503	3.95745	1.0748	0.0199694	0.254168	0
ENSMUSG00000042357.2		Gjb5	6.7e-06	0.000325	1.68977	0.375216	3.42697	0.726875	0.0534799	0.1577	0
ENSMUSG00000006345.10		Ggt1	4.8e-05	0.0017017	1.68859	0.415368	2.49801	0.716227	0.118899	0.0032011	0
ENSMUSG00000020866.17		Cacna1g	2e-07	1.69e-05	1.6755	0.323657	4.90755	0.557794	0.112268	-0.0688532	0
ENSMUSG00000050875.11		Minar2	8.37e-05	0.0027255	1.66861	0.424188	5.20812	0.735591	0.0153847	0.254518	0
ENSMUSG00000046223.10		Plaur	0	2.9e-06	1.65602	0.298271	4.43763	0.584411	0.0163694	0.117079	0
ENSMUSG00000034438.16		Gbp8	0.0001169	0.003613	1.63978	0.425646	5.11088	0.932795	0.0145069	0.257254	0
ENSMUSG00000027210.20		Meis2	0	0	1.63394	0.253309	6.53152	0.710772	0.0036632	0.0925847	0
ENSMUSG00000040136.10		Abcc8	0	3.5e-06	1.63006	0.295952	4.54246	0.765994	0.0234095	0.107972	0
ENSMUSG00000001027.7		Scn4a	0.000114	0.0035457	1.62458	0.421026	2.16938	0.576883	0.104421	0.15406	0
ENSMUSG00000026817.14		Ak1	0	0	1.62441	0.213008	5.44085	0.836436	0.0096047	0.0584539	0
ENSMUSG00000078161.8		Erich3	1e-07	9.2e-06	1.62277	0.305725	3.44186	0.971446	0.046596	0.0786892	0
ENSMUSG00000053004.9		Hrh1	0	9e-07	1.61758	0.279685	4.2701	0.530578	0.0524552	0.0431509	0
ENSMUSG00000037887.11		Dusp8	2e-07	1.85e-05	1.61506	0.313119	4.16906	0.550887	0.0248469	0.122219	0
ENSMUSG00000020032.14		Nuak1	0	0	1.61443	0.111161	7.38249	0.642727	0.0015636	0.0169715	0
ENSMUSG00000021453.2		Gadd45g	0	3e-07	1.60524	0.267831	4.91868	0.581937	0.0070373	0.100563	0
ENSMUSG00000026811.18		St6galnac6	0	0	1.60089	0.216407	6.01815	0.5521	0.0090704	0.0611776	0
ENSMUSG00000027868.11		Tbx15	0	1e-06	1.59956	0.277683	4.27836	0.773046	0.006662	0.109	0
ENSMUSG00000021294.7		Kif26a	6e-07	3.92e-05	1.59455	0.318875	5.57437	0.599841	0.0065975	0.145924	0
ENSMUSG00000029671.15		Wnt16	2.5e-06	0.0001379	1.5784	0.335111	3.4031	0.623414	0.0733265	0.0942566	0
ENSMUSG00000046167.5		Gldn	0.0001459	0.004312	1.57767	0.415395	2.44993	0.530823	0.115969	0.108708	0
ENSMUSG00000069833.13		Ahnak	0	0	1.57061	0.182403	5.53376	0.553366	0.0008861	0.0490201	0
ENSMUSG00000052889.11		Prkcb	1e-07	5.4e-06	1.56797	0.289654	5.84494	0.5943	0.004292	0.121557	0
ENSMUSG00000013611.14		Snx31	2.87e-05	0.0010925	1.55547	0.37184	3.10463	0.647415	0.0734053	0.133992	0
ENSMUSG00000031506.11		Ptpn7	1e-07	4.6e-06	1.54472	0.283558	4.42659	0.539139	0.0168012	0.103806	0
ENSMUSG00000042988.10		Notum	0	1e-07	1.54289	0.252557	6.80126	0.562752	0.0033866	0.0922907	0
ENSMUSG00000020848.7		Doc2b	0	0	1.53683	0.147363	6.21146	0.668405	0.0028268	0.0297471	0
ENSMUSG00000037405.8		Icam1	1e-07	9e-06	1.53035	0.288111	6.17697	0.495672	0.0026416	0.12187	0
ENSMUSG00000009097.10		Tbx1	0.0001001	0.0031759	1.5301	0.393316	2.83922	1.13219	0.111443	0.0809569	0
ENSMUSG00000048373.8		Fgfbp1	0	0	1.52457	0.192413	5.74807	0.578766	0.0039273	0.0516071	0
ENSMUSG00000089901.1		Gm8113	0	0	1.51694	0.199613	7.99418	0.459435	0.0003835	0.0593846	0
ENSMUSG00000028480.14		Glipr2	0	0	1.51477	0.235767	5.92278	0.567906	0.003636	0.0797433	0
ENSMUSG00000020902.12		Ntn1	1.3e-06	7.89e-05	1.51358	0.312711	5.74019	0.600145	0.00633	0.140352	0
ENSMUSG00000027102.4		Hoxd8	7.68e-05	0.0025265	1.5084	0.38146	3.63346	0.679625	0.075689	0.142579	0
ENSMUSG00000052504.7		Epha3	0.0002461	0.0066769	1.50438	0.410328	3.50998	0.641736	0.0454283	0.207125	0
ENSMUSG00000034159.12		2310007B03Rik	7.67e-05	0.0025265	1.50325	0.380151	4.18152	0.575848	0.0178892	0.198883	0
ENSMUSG00000045179.9		Sox3	0	0	1.5023	0.229565	4.38322	0.885466	0.017972	0.0475906	0
ENSMUSG00000031654.16		Cbln1	0	4.3e-06	1.49095	0.272818	5.66433	0.585675	0.0047328	0.106912	0
ENSMUSG00000033227.7		Wnt6	0	0	1.49078	0.170588	7.18114	0.482414	0.0007486	0.0429017	0
ENSMUSG00000022262.8		Dnah5	0.0001247	0.0038044	1.48801	0.387842	2.97797	0.652687	0.0715205	0.154112	0
ENSMUSG00000047986.12		Palm3	1.01e-05	0.0004574	1.4867	0.336678	4.37739	0.745461	0.0629714	0.107056	0
ENSMUSG00000024042.7		Sik1	0	0	1.47788	0.127711	6.14394	0.525781	0.0021246	0.0219422	0
ENSMUSG00000027358.6		Bmp2	0	3.5e-06	1.47765	0.267925	3.83783	1.15982	0.0284222	0.0598346	0
ENSMUSG00000027239.14		Mdk	1.77e-05	0.0007298	1.47514	0.343705	7.33094	0.48239	0.0008597	0.17634	0
ENSMUSG00000021010.8		Npas3	1e-07	4.8e-06	1.44405	0.26543	5.89718	0.412008	0.0802522	0.0005337	0
ENSMUSG00000031230.3		Fgf16	0	0	1.42815	0.182577	5.00545	0.462252	0.0077272	0.0264846	0
ENSMUSG00000026668.10		Ucma	0.0002972	0.0078421	1.42666	0.394355	3.18791	1.26697	0.129256	0.0034901	0
ENSMUSG00000024521.8		Pmaip1	0	0	1.42349	0.17298	7.30234	0.488328	0.001407	0.0434761	0
ENSMUSG00000023885.9		Thbs2	1e-06	6.43e-05	1.42281	0.291259	5.26201	0.423712	0.0036729	0.123575	0
ENSMUSG00000035237.7		Lcat	4.85e-05	0.0017182	1.40987	0.347035	2.96268	0.507875	0.0662811	0.0881439	0
ENSMUSG00000051726.6		Kcnf1	7.4e-06	0.0003567	1.40791	0.314233	3.35514	0.441558	0.0431469	0.104967	0
ENSMUSG00000021223.13		Papln	0	0	1.39399	0.187116	6.41083	0.380839	0.0018891	0.0506296	0
ENSMUSG00000033966.8		Cdkl4	0	2.2e-06	1.38686	0.247592	5.05893	0.666719	0.0101728	0.0817802	0
ENSMUSG00000017765.17		Slc12a4	0	0	1.38222	0.172439	5.09301	0.388931	0.0044957	0.0218985	0
ENSMUSG00000030074.9		Gxylt2	0	0	1.34546	0.122009	6.7898	0.387651	0.0014726	0.0208568	0
ENSMUSG00000034394.14		Lif	0	1.2e-06	1.34485	0.234984	5.32862	0.393672	0.0437942	0.039032	0
ENSMUSG00000024806.4		Mlana	0.0001274	0.0038551	1.34481	0.350993	2.82451	0.389525	0.0634188	0.0807897	0
ENSMUSG00000031383.8		Dusp9	0	0	1.33777	0.163627	6.65196	0.45302	0.0015137	0.038647	0
ENSMUSG00000048616.4		Nog	2.3e-06	0.0001324	1.3316	0.281981	3.79355	0.413386	0.0244233	0.0948462	0
ENSMUSG00000069939.8		Gm12070	2e-07	1.76e-05	1.32654	0.256644	5.03155	0.490401	0.0571851	0.0370484	0
ENSMUSG00000002265.16		Peg3	0	0	1.32624	0.124394	9.21004	0.367675	0.0002144	0.0145113	0
ENSMUSG00000071847.13		Apcdd1	0	0	1.32607	0.209309	6.39946	0.39679	0.0023887	0.0633268	0
ENSMUSG00000025020.11		Slit1	4e-07	3.05e-05	1.31916	0.260925	4.65506	0.522808	0.0498669	0.0459892	0
ENSMUSG00000021457.14		Syk	0	0	1.30822	0.139439	6.23942	0.445308	0.0016339	0.0275311	0
ENSMUSG00000035818.14		Plekhs1	0	4.1e-06	1.30728	0.23875	4.96036	0.397067	0.0420574	0.0263244	0
ENSMUSG00000025582.4		Nptx1	0	0	1.28652	0.139672	6.28831	0.357451	0.0021428	0.0271197	0
ENSMUSG00000026227.11		2810459M11Rik	1e-07	1.14e-05	1.28481	0.244129	4.74799	0.527547	0.0119476	0.0774508	0
ENSMUSG00000075334.2		Rprm	0	2e-07	1.2837	0.210931	5.77647	0.44028	0.0034576	0.06328	0
ENSMUSG00000037016.11		Frem2	2e-06	0.0001161	1.28178	0.269763	5.96684	0.48217	0.0027351	0.106423	0
ENSMUSG00000049307.6		Fut4	0	2.9e-06	1.27981	0.230612	4.27018	0.288683	0.014895	0.0272326	0
ENSMUSG00000032889.6		Gm6685	0.0001692	0.0048746	1.27613	0.339307	4.04981	0.401613	0.0458955	0.126798	0
ENSMUSG00000060402.7		Chst8	1.58e-05	0.0006647	1.273	0.294834	5.30915	0.405478	0.0240099	0.106381	0
ENSMUSG00000028645.11		Slc2a1	0.0002617	0.0070218	1.27288	0.348687	7.39889	0.468627	0.000395	0.181979	0
ENSMUSG00000018822.7		Sfrp5	0.0001983	0.0055931	1.26841	0.340858	3.04378	0.52475	0.0637753	0.0222994	0
ENSMUSG00000031932.14		Gpr83	9e-07	5.53e-05	1.2652	0.257131	3.96089	0.5682	0.0240483	0.0215829	0
ENSMUSG00000042804.13		Gpr153	0	9e-07	1.26133	0.217947	5.42555	0.383188	0.0133642	0.0578871	0
ENSMUSG00000010529.6		Gm266	2e-07	1.68e-05	1.25869	0.243061	6.70998	0.71467	0.0016769	0.0869408	0
ENSMUSG00000026628.13		Atf3	0.0001861	0.0052889	1.25807	0.336636	4.05386	0.673779	0.0285453	0.14144	0
ENSMUSG00000028031.6		Dkk2	0	4e-07	1.25652	0.212379	9.15034	0.377401	0.0001308	0.0675266	0
ENSMUSG00000006205.13		Htra1	0	1e-07	1.25628	0.205687	5.10904	1.27488	0.0160722	0.0473883	0
ENSMUSG00000019848.14		Popdc3	2.03e-05	0.0008145	1.25333	0.294121	3.52374	0.61608	0.0392845	0.0279311	0
ENSMUSG00000052684.4		Jun	0	0	1.24877	0.193692	7.07777	0.397815	0.0009322	0.0553428	0
ENSMUSG00000015312.9		Gadd45b	5e-06	0.0002564	1.23965	0.271516	4.15793	0.41782	0.0125594	0.0980223	0
ENSMUSG00000021411.16		Pxdc1	0.0003668	0.0093054	1.23879	0.34769	5.3704	0.411413	0.0129295	0.168403	0
ENSMUSG00000028681.11		Ptch2	0	0	1.2296	0.194297	4.92126	0.299523	0.012137	0.0219799	0
ENSMUSG00000024043.13		Arhgap28	0	0	1.22818	0.144999	6.6224	0.339123	0.0021491	0.0293877	0
ENSMUSG00000031937.7		Vstm5	1.58e-05	0.0006647	1.22453	0.283627	3.61997	0.410142	0.0337505	0.064749	0
ENSMUSG00000001985.9		Grik3	1.18e-05	0.0005265	1.22252	0.279058	5.78355	0.544459	0.0039021	0.112908	0
ENSMUSG00000010175.13		Prox1	1e-07	4.9e-06	1.22005	0.224572	5.37252	0.459639	0.0052918	0.0703573	0
ENSMUSG00000028773.8		Fabp3	9.1e-06	0.0004228	1.21167	0.273073	3.80699	0.362743	0.0315449	0.0452595	0
ENSMUSG00000020695.14		Mrc2	4.52e-05	0.0016194	1.21111	0.296914	5.10365	0.456516	0.0060707	0.126166	0
ENSMUSG00000059895.13		Ptp4a3	0	0	1.20915	0.172692	6.36803	0.27005	0.0019947	0.0427391	0
ENSMUSG00000040680.9		Kremen2	5.3e-06	0.000268	1.20914	0.265506	5.22966	0.4225	0.0064576	0.0992827	0
ENSMUSG00000044813.15		Shb	4.6e-06	0.0002394	1.20293	0.26255	5.70707	0.335397	0.0031622	0.100237	0
ENSMUSG00000052920.15		Prkg1	9.4e-06	0.0004318	1.19962	0.270794	4.15596	0.291059	0.0123216	0.0976726	0
ENSMUSG00000008153.11		Clstn3	7.41e-05	0.0024657	1.19887	0.302548	4.81304	0.352337	0.0041438	0.133159	0
ENSMUSG00000017493.12		Igfbp4	0	0	1.19531	0.189298	6.7282	0.336649	0.0016838	0.0520667	0
ENSMUSG00000031603.14		Fgf20	4e-07	3.14e-05	1.18681	0.235088	4.27394	0.345913	0.0181485	0.0614678	0
ENSMUSG00000027555.8		Car13	8.94e-05	0.0028836	1.18571	0.302661	6.18601	0.373092	0.0024947	0.13491	0
ENSMUSG00000045534.4		Kcna5	0	3e-06	1.18403	0.213636	5.39625	0.416843	0.0056159	0.0628444	0
ENSMUSG00000013415.9		Igf2bp1	0	0	1.17841	0.122226	6.40308	0.386286	0.0023442	0.0101999	0
ENSMUSG00000073802.5		Cdkn2b	0	0	1.17031	0.148591	6.28866	0.261093	0.0022045	0.0309143	0
ENSMUSG00000021070.6		Bdkrb2	2e-07	1.3e-05	1.16756	0.223033	4.393	0.364824	0.0138644	0.0471092	0
ENSMUSG00000044364.5		Tmem74b	3e-06	0.000164	1.1673	0.249908	3.98321	0.277656	0.0192904	0.0226998	0
ENSMUSG00000027895.9		Kcnc4	3.85e-05	0.0014104	1.16474	0.282962	4.96157	0.540199	0.0094592	0.110642	0
ENSMUSG00000019194.15		Scn1b	1.7e-06	0.000101	1.16376	0.243231	4.84507	0.348441	0.0146611	0.0740806	0
ENSMUSG00000079442.12		St6galnac4	1.43e-05	0.0006236	1.16249	0.267927	5.22787	0.397059	0.0174521	0.0902251	0
ENSMUSG00000040093.15		Bmf	0.0002035	0.0057159	1.16076	0.312483	5.40333	0.454234	0.0048054	0.141663	0
ENSMUSG00000022237.17		Ankrd33b	1.5e-05	0.0006422	1.16046	0.268076	4.02741	0.336308	0.0348519	0.0172012	0
ENSMUSG00000067586.4		S1pr3	6.72e-05	0.0022632	1.15686	0.290238	4.43831	0.406345	0.0147091	0.111648	0
ENSMUSG00000024778.13		Fas	1.35e-05	0.0005935	1.14665	0.263464	4.22022	0.32004	0.0375602	0.0363788	0
ENSMUSG00000036295.5		Lrrn3	1.51e-05	0.0006422	1.14652	0.264944	4.11749	0.544962	0.023834	0.0814587	0
ENSMUSG00000022346.15		Myc	0	1e-07	1.14248	0.182568	5.93287	0.305065	0.0047839	0.0452126	0
ENSMUSG00000026193.15		Fn1	7e-07	4.58e-05	1.14197	0.229997	9.79698	0.339612	0.0002057	0.0791424	0
ENSMUSG00000020423.6		Btg2	1e-07	6.2e-06	1.1415	0.212123	7.34415	0.350154	0.0007053	0.0667891	0
ENSMUSG00000048332.13		Lhfp	9e-07	5.75e-05	1.13757	0.231613	4.3533	0.272609	0.0126576	0.0678094	0
ENSMUSG00000028211.11		Trp53inp1	0	3.5e-06	1.13425	0.205679	8.59472	0.347469	0.0014254	0.0620307	0
ENSMUSG00000000555.8		Itga5	2.93e-05	0.0011128	1.13146	0.270778	5.70208	0.264497	0.0163152	0.0936655	0
ENSMUSG00000030510.11		Cers3	0.0002369	0.0064911	1.12229	0.305297	3.52089	0.251002	0.0492255	0.0035182	0
ENSMUSG00000003283.14		Hck	8.4e-06	0.0003968	1.12123	0.251739	4.68744	0.351441	0.0133049	0.081754	0
ENSMUSG00000022893.14		Adamts1	7.3e-06	0.0003511	1.11892	0.249488	6.39759	0.360821	0.003152	0.0902145	0
ENSMUSG00000024421.16		Lama3	9.83e-05	0.003134	1.11797	0.287052	5.28273	0.441891	0.0076791	0.115919	0
ENSMUSG00000020061.17		Mybpc1	4.34e-05	0.0015634	1.10785	0.270969	8.05912	0.320166	0.0005344	0.109602	0
ENSMUSG00000022952.17		Runx1	1e-07	4.8e-06	1.10715	0.203529	6.58949	0.272913	0.0015059	0.0606303	0
ENSMUSG00000017652.16		Cd40	5.43e-05	0.001886	1.10686	0.274212	3.51846	0.319915	0.0153211	0.0974674	0
ENSMUSG00000048482.14		Bdnf	3e-07	2.18e-05	1.10622	0.215818	4.6815	0.368722	0.0117699	0.0580964	0
ENSMUSG00000042372.5		Dmrt3	2.4e-06	0.0001349	1.10529	0.234327	4.86447	0.471037	0.0072607	0.0751032	0
ENSMUSG00000032373.15		Car12	5e-07	3.48e-05	1.10118	0.219133	6.16159	0.390688	0.0052586	0.06677	0
ENSMUSG00000031074.14		Fgf3	3.05e-05	0.0011466	1.09831	0.263388	6.22546	0.832276	0.0027723	0.101287	0
ENSMUSG00000032940.16		Rbm11	0	1.1e-06	1.09798	0.191432	5.92835	0.331933	0.0058229	0.0491464	0
ENSMUSG00000024610.15		Cd74	0.000166	0.0047947	1.09197	0.289962	4.26148	0.278649	0.0189532	0.107164	0
ENSMUSG00000061080.11		Lsamp	6.4e-06	0.0003145	1.08889	0.24127	4.40446	0.307733	0.0228821	0.0644348	0
ENSMUSG00000021701.8		Plk2	0	0	1.08415	0.160573	7.93117	0.262237	0.0003678	0.0383077	0
ENSMUSG00000015243.4		Abca1	5e-07	3.24e-05	1.08238	0.214747	6.52303	0.309484	0.0051336	0.0640408	0
ENSMUSG00000000216.8		Scnn1g	0	4.1e-06	1.07891	0.197158	5.07727	0.454799	0.0066242	0.0516825	0
ENSMUSG00000021708.17		Rasgrf2	9.1e-05	0.0029245	1.07891	0.275694	3.69491	0.242551	0.0287926	0.0852179	0
ENSMUSG00000043336.14		Filip1l	0	0	1.07796	0.158684	6.48645	0.262937	0.0020392	0.0357315	0
ENSMUSG00000036062.13		Phf24	0	0	1.07683	0.152352	5.63923	0.332622	0.0053618	0.0195259	0
ENSMUSG00000048562.7		Sp8	0	0	1.07572	0.147992	6.57498	0.410617	0.0042104	0.028642	0
ENSMUSG00000042622.14		Maff	0	1e-07	1.07316	0.172507	5.87702	0.246432	0.004836	0.0398018	0
ENSMUSG00000020357.3		Flt4	9.6e-06	0.0004385	1.06663	0.240982	5.81644	0.407845	0.0028293	0.0842793	0
ENSMUSG00000040212.12		Emp3	2.4e-05	0.0009338	1.06023	0.250994	3.91606	0.225703	0.017882	0.0618175	0
ENSMUSG00000026773.19		Pfkfb3	0.0003457	0.0088407	1.05709	0.295408	7.26301	0.293042	0.002297	0.128602	0
ENSMUSG00000022464.14		Slc38a4	1.8e-06	0.0001054	1.05542	0.221017	8.09424	0.281947	0.0004101	0.0728627	0
ENSMUSG00000037664.13		Cdkn1c	7e-07	4.91e-05	1.03811	0.209774	7.01852	0.528338	0.0009612	0.0650464	0
ENSMUSG00000032698.15		Lmo2	4.4e-05	0.0015799	1.03623	0.253657	4.41878	0.439301	0.0366213	-0.0066906	0
ENSMUSG00000044303.6		Cdkn2a	6.2e-06	0.000306	1.03376	0.228651	6.42368	0.246802	0.0015627	0.0768595	0
ENSMUSG00000029484.12		Anxa3	7.9e-06	0.0003751	1.02511	0.22943	5.32599	0.218292	0.0083411	0.070616	0
ENSMUSG00000044576.6		Garem2	2.98e-05	0.0011277	1.02328	0.245119	4.06888	0.244289	0.0185302	0.0410314	0
ENSMUSG00000043456.16		Zfp536	0	2e-07	1.02216	0.168355	7.04601	0.188138	0.0012337	0.0412812	0
ENSMUSG00000026614.6		Slc30a10	0.0001826	0.0052207	1.022	0.273121	4.2071	0.50587	0.0227399	0.0891528	0
ENSMUSG00000030616.15		Sytl2	0	0	1.02149	0.140171	5.9986	0.1566	0.0054141	0.0085045	0
ENSMUSG00000020182.16		Ddc	2.1e-06	0.0001219	1.01926	0.215007	4.74383	0.297279	0.011781	0.0575613	0
ENSMUSG00000042429.8		Adora1	0.0003301	0.0085565	1.01715	0.283294	4.11719	0.279303	0.0225734	0.0978097	0
ENSMUSG00000051596.13		Otop1	1.1e-06	6.84e-05	1.0168	0.208774	5.25839	0.285887	0.009169	0.0562107	0
ENSMUSG00000030222.13		Rerg	0.0002117	0.005893	1.00831	0.272173	3.69959	0.265508	0.0270612	0.0646056	0
ENSMUSG00000023067.14		Cdkn1a	0	0	1.00404	0.118901	8.38154	0.243436	0.0001843	0.0210219	0
ENSMUSG00000040152.8		Thbs1	0	0	0.994102	0.12069	9.02921	0.189946	0.0001093	0.0159447	0
ENSMUSG00000022180.7		Slc7a8	5.8e-06	0.0002902	0.991034	0.218577	5.19797	0.222004	0.0046107	0.0670533	0
ENSMUSG00000020101.14		Vsir	8.93e-05	0.0028836	0.989684	0.252597	3.93858	0.165045	0.0198428	0.0205456	0
ENSMUSG00000071537.6		Klrg2	4e-07	2.67e-05	0.988029	0.194341	4.92613	0.215815	0.0122944	0.0365681	0
ENSMUSG00000020846.6		Rflnb	0	9e-07	0.986221	0.170914	8.88346	0.510735	0.0001393	0.0436783	0
ENSMUSG00000039349.5		C130074G19Rik	1.4e-05	0.0006134	0.983067	0.226341	4.34175	0.159337	0.0143769	0.0222756	0
ENSMUSG00000041351.16		Rap1gap	0	0	0.982797	0.132714	6.14129	0.197157	0.0040507	0.0096892	0
ENSMUSG00000028943.18		Espn	3.8e-06	0.0002018	0.980978	0.212195	6.2468	0.259308	0.002911	0.0646289	0
ENSMUSG00000051067.8		Lingo3	0.0001768	0.0050778	0.97402	0.259737	4.16064	0.232645	0.0266876	0.0745073	0
ENSMUSG00000032452.12		Clstn2	0	0	0.967084	0.152046	6.09773	0.35984	0.0023173	0.0323596	0
ENSMUSG00000007908.14		Hmgcll1	2.23e-05	0.0008786	0.965665	0.227744	4.41567	0.268043	0.0158725	0.0619282	0
ENSMUSG00000025170.13		Rab40b	6.56e-05	0.0022161	0.965074	0.241769	3.95709	0.230741	0.0124267	0.0665539	0
ENSMUSG00000020099.8		Unc5b	2.54e-05	0.0009762	0.961301	0.228286	7.55314	0.23411	0.000616	0.0775559	0
ENSMUSG00000015981.12		Stk32c	0.0002065	0.0057832	0.959248	0.258494	3.6628	0.217804	0.0148601	0.0647638	0
ENSMUSG00000018451.6		6330403K07Rik	5e-07	3.65e-05	0.955538	0.190533	5.79863	0.390514	0.0037087	0.0507456	0
ENSMUSG00000008136.14		Fhl2	1.01e-05	0.0004574	0.9503	0.215218	4.79565	0.207648	0.0112723	0.0582056	0
ENSMUSG00000031673.6		Cdh11	0	1e-07	0.948239	0.151095	9.66576	0.209503	0.0004612	0.0337836	0
ENSMUSG00000054364.5		Rhob	3.9e-05	0.0014194	0.946492	0.230114	8.62831	0.297642	0.0002181	0.0792107	0
ENSMUSG00000004113.18		Cacna1b	1.7e-06	9.93e-05	0.944143	0.197142	5.68421	0.237955	0.021893	0.0364046	0
ENSMUSG00000021469.9		Msx2	2.51e-05	0.0009666	0.941093	0.223345	4.31732	0.186133	0.0115339	0.0553041	0
ENSMUSG00000072620.3		Slfn2	0.0001243	0.0037966	0.940389	0.24505	4.928	0.293816	0.0135208	0.0765534	0
ENSMUSG00000072244.11		Trim6	0.0001477	0.0043486	0.940075	0.24772	3.93591	0.179699	0.0160942	0.0561542	0
ENSMUSG00000038059.7		Smim3	0	1e-07	0.939897	0.152459	7.27765	0.188515	0.0012248	0.0336408	0
ENSMUSG00000064023.4		Klk8	0.0001051	0.0033223	0.938544	0.241987	5.0952	0.244533	0.0118963	0.0759404	0
ENSMUSG00000022054.11		Nefm	2e-07	1.57e-05	0.931385	0.179276	6.0102	0.33765	0.0026789	0.0455307	0
ENSMUSG00000040113.14		Mettl11b	1.73e-05	0.0007172	0.930274	0.216509	6.53238	0.244619	0.0015274	0.068787	0
ENSMUSG00000032243.8		Itga11	1.5e-06	8.81e-05	0.926324	0.192352	4.8555	0.244016	0.0091936	0.0271904	0
ENSMUSG00000002257.8		Def6	3e-06	0.000164	0.925138	0.198084	4.72272	0.217922	0.0086735	0.0300271	0
ENSMUSG00000026831.16		1700007K13Rik	8e-06	0.0003767	0.923767	0.206837	4.58491	0.21972	0.0097066	0.0332268	0
ENSMUSG00000074766.10		Ism1	0	0	0.921651	0.111673	6.95962	0.216059	0.0010716	0.011409	0
ENSMUSG00000034336.3		Ina	2.63e-05	0.0010057	0.919497	0.218731	4.42499	0.232697	0.0120801	0.0201982	0
ENSMUSG00000044647.16		Csrnp3	6.51e-05	0.0022017	0.915533	0.229245	4.43231	0.273388	0.0193882	0.0530694	0
ENSMUSG00000021838.17		Samd4	0.000161	0.0046712	0.902242	0.239103	5.08489	0.229904	0.0090126	0.0767427	0
ENSMUSG00000057614.6		Gnai1	1.9e-06	0.0001117	0.902091	0.189439	6.24573	0.212207	0.0020247	0.0518061	0
ENSMUSG00000042428.6		Mgat3	0	0	0.901059	0.111315	6.94142	0.161545	0.0008969	0.0095475	0
ENSMUSG00000051379.12		Flrt3	0	0	0.899203	0.11256	7.38188	0.227332	0.0007575	0.018247	0
ENSMUSG00000027457.15		Snph	3.41e-05	0.0012591	0.898407	0.216792	4.33761	0.147853	0.0078902	0.012773	0
ENSMUSG00000025921.7		Rdh10	0.0003684	0.0093228	0.896082	0.251587	8.72157	0.366099	0.0001409	0.0948031	0
ENSMUSG00000006445.3		Epha2	0	3e-07	0.895675	0.149724	5.56206	0.167567	0.0028455	0.0241422	0
ENSMUSG00000079445.3		B3gnt7	0	1.4e-06	0.894728	0.15739	6.9263	0.241877	0.0008224	0.0363349	0
ENSMUSG00000079259.2		Trim71	0	0	0.890683	0.140246	6.95765	0.38359	0.0009925	0.0285109	0
ENSMUSG00000047501.3		Cldn4	1.27e-05	0.0005611	0.888066	0.203406	8.43274	0.20948	0.0002269	0.061834	0
ENSMUSG00000048583.16		Igf2	0.0001258	0.0038216	0.887834	0.231536	5.43757	0.182307	0.0055295	0.0748839	0
ENSMUSG00000028780.13		Sema3c	0	1e-06	0.887392	0.154379	7.25681	0.208281	0.0021453	0.0336039	0
ENSMUSG00000051527.11		Usp29	0	0	0.882365	0.119645	6.72231	0.165578	0.0030454	0.0171033	0
ENSMUSG00000054423.14		Cadps	2e-07	1.36e-05	0.878706	0.168125	6.77692	0.157411	0.0035239	0.0388752	0
ENSMUSG00000042377.8		Fam83g	8.2e-06	0.0003883	0.876568	0.196578	5.49336	0.195425	0.0043186	0.0536458	0
ENSMUSG00000091243.2		Vgll3	2.6e-06	0.0001455	0.875287	0.186312	5.61559	0.191981	0.0046372	0.0474312	0
ENSMUSG00000045201.6		Lrrc3b	3.23e-05	0.0011981	0.873807	0.210216	4.54914	0.286583	0.010673	0.0157563	0
ENSMUSG00000048450.10		Msx1	0.0003747	0.0094561	0.872634	0.245308	6.10971	0.236349	0.0021454	0.0881187	0
ENSMUSG00000001870.16		Ltbp1	6e-07	4.08e-05	0.871737	0.17461	8.70992	0.204638	0.0009868	0.0447464	0
ENSMUSG00000031805.17		Jak3	4e-07	3.09e-05	0.871555	0.172493	5.83886	0.202631	0.0036428	0.040988	0
ENSMUSG00000028351.5		Brinp1	2.66e-05	0.0010185	0.870027	0.207127	5.41316	0.221435	0.0065193	0.0578331	0
ENSMUSG00000041417.15		Pik3r1	0	0	0.862272	0.113271	6.72122	0.172281	0.0008141	0.014982	0
ENSMUSG00000020435.17		Osbp2	1e-07	4.6e-06	0.86025	0.15781	5.54645	0.149001	0.0063024	0.0307993	0
ENSMUSG00000050700.11		Emilin3	4e-07	2.95e-05	0.858803	0.169633	5.29439	0.241452	0.005782	0.0373812	0
ENSMUSG00000018865.9		Sult4a1	5.15e-05	0.0018059	0.8565	0.211543	7.40654	0.183658	0.0007214	0.0664044	0
ENSMUSG00000006575.14		Rundc3a	1.88e-05	0.0007713	0.856168	0.200115	5.48849	0.190216	0.0041242	0.0559448	0
ENSMUSG00000025608.9		Podxl	0	0	0.855535	0.120779	7.6923	0.202881	0.0010391	0.0208424	0
ENSMUSG00000081683.5		Fzd10	6e-07	4.17e-05	0.846481	0.169745	7.85148	0.184627	0.0004318	0.0427883	0
ENSMUSG00000006519.11		Cyba	0.0002635	0.0070486	0.846202	0.231913	5.8353	0.207883	0.0033246	0.0773506	0
ENSMUSG00000028766.10		Alpl	0.000398	0.0099796	0.842359	0.237862	3.931	0.155287	0.0087501	0.0451741	0
ENSMUSG00000032135.15		Mcam	0	1.8e-06	0.837655	0.148645	8.33791	0.255839	0.0002163	0.0329267	0
ENSMUSG00000004328.15		Hif3a	0.0003117	0.0081115	0.837226	0.232214	6.17488	0.244819	0.0045589	0.0763263	0
ENSMUSG00000038415.10		Foxq1	0.0002226	0.0061628	0.836643	0.22662	4.56374	0.193963	0.0218913	0.0369697	0
ENSMUSG00000046169.10		Adamts6	0	1.3e-06	0.833764	0.146129	6.34391	0.233159	0.0070996	0.0249311	0
ENSMUSG00000025038.7		Efhc2	2.5e-05	0.0009639	0.832838	0.197602	4.89934	0.15741	0.0068964	0.0516735	0
ENSMUSG00000004317.14		Clcn5	0	0	0.831765	0.116011	8.5967	0.143199	0.00078	0.0056063	0
ENSMUSG00000028195.4		Ccn1	3.54e-05	0.0013044	0.81916	0.198077	7.16434	0.238827	0.0008802	0.0579718	0
ENSMUSG00000020307.15		Cdc34	0	1e-07	0.816852	0.130998	7.90858	0.192719	0.0004033	0.0253373	0
ENSMUSG00000043673.11		Kcns3	0.0002287	0.0062845	0.815142	0.221204	4.7169	0.190891	0.0103644	0.0630323	0
ENSMUSG00000062991.7		Nrg1	2.27e-05	0.0008893	0.810349	0.191257	5.39183	0.149476	0.011274	0.0435948	0
ENSMUSG00000000126.11		Wnt9a	2e-07	1.67e-05	0.809734	0.156324	5.48828	0.159208	0.0039088	0.0327468	0
ENSMUSG00000022853.7		Ehhadh	7.11e-05	0.0023688	0.804361	0.20248	4.65443	0.176096	0.0092218	0.0210763	0
ENSMUSG00000040723.14		Rcsd1	8.47e-05	0.002751	0.801681	0.203959	4.5881	0.148365	0.0080348	0.0297237	0
ENSMUSG00000038729.23		Akap2	0	1.2e-06	0.798389	0.139687	7.68605	0.174122	0.0063821	0.0228865	0
ENSMUSG00000032327.14		Stra6	0	1.2e-06	0.79126	0.138506	5.81978	0.14104	0.0022159	0.0177609	0
ENSMUSG00000062661.6		Ncs1	0	2e-07	0.789846	0.13089	6.58997	0.115176	0.006704	0.0095197	0
ENSMUSG00000025019.16		Lcor	0	0	0.789164	0.112478	8.33888	0.153224	0.0005694	0.0091656	0
ENSMUSG00000001802.16		Lrp3	3.7e-06	0.0001978	0.788423	0.170349	5.37361	0.185268	0.0093723	0.0205586	0
ENSMUSG00000009772.15		Nuak2	0	0	0.780929	0.120083	6.50719	0.124927	0.0022075	0.0188702	0
ENSMUSG00000041773.8		Enc1	0	1e-07	0.773379	0.123703	9.19039	0.111469	0.0001028	0.012403	0
ENSMUSG00000073771.11		Btbd19	1.09e-05	0.0004928	0.766373	0.174262	5.19483	0.116118	0.007781	0.0017713	0
ENSMUSG00000045319.13		Proser2	9.3e-06	0.0004279	0.766288	0.17288	7.67266	0.155051	0.0012627	0.0435685	0
ENSMUSG00000029121.16		Crmp1	0	9e-07	0.765771	0.132266	5.96239	0.144676	0.0017103	0.0130266	0
ENSMUSG00000034457.10		Eda2r	0	2e-07	0.765103	0.125559	7.17741	0.143034	0.0011539	0.0224936	0
ENSMUSG00000016386.15		Mpped2	9e-07	5.51e-05	0.763878	0.155203	5.74973	0.100573	0.0084877	0.016994	0
ENSMUSG00000001025.8		S100a6	0.0001612	0.0046712	0.759231	0.201219	7.31608	0.141789	0.0018575	0.058876	0
ENSMUSG00000005057.13		Sh2b2	0	9e-07	0.757865	0.130958	6.16285	0.13235	0.0035855	0.0191998	0
ENSMUSG00000000753.15		Serpinf1	8.14e-05	0.0026597	0.756086	0.191884	5.00284	0.16174	0.0128877	0.0310032	0
ENSMUSG00000044548.11		Dact1	0.0001448	0.0042861	0.754821	0.198644	8.55629	0.148785	0.0001995	0.0589895	0
ENSMUSG00000024030.7		Abcg1	0	0	0.753741	0.119127	6.66721	0.169508	0.0026386	0.0134596	0
ENSMUSG00000010651.4		Acaa1b	1.51e-05	0.0006422	0.753677	0.174159	5.61942	0.149426	0.0037205	0.0417764	0
ENSMUSG00000029761.16		Cald1	6e-07	4.28e-05	0.752904	0.151188	7.14035	0.19717	0.0017227	0.032564	0
ENSMUSG00000025478.15		Dpysl4	2.2e-06	0.0001234	0.752737	0.158893	5.92025	0.201687	0.0051727	0.0326978	0
ENSMUSG00000029348.11		Asphd2	1.41e-05	0.0006134	0.749775	0.17264	5.5425	0.143552	0.0046106	0.0400963	0
ENSMUSG00000033170.14		Card10	0.00026	0.0069843	0.743261	0.203509	6.1955	0.161531	0.0051643	0.0569595	0
ENSMUSG00000022508.5		Bcl6	0	1e-07	0.741895	0.121322	6.44905	0.131961	0.0016902	0.0203885	0
ENSMUSG00000044313.13		Mab21l3	8.8e-06	0.00041	0.729789	0.164189	6.22118	0.147468	0.0023539	0.0380832	0
ENSMUSG00000006800.14		Sulf2	6.39e-05	0.0021711	0.728461	0.182215	6.63065	0.215575	0.0010224	0.0487807	0
ENSMUSG00000053783.5		1700016K19Rik	0.0001438	0.0042628	0.724416	0.190555	4.88475	0.277995	0.0089781	0.0108939	0
ENSMUSG00000017774.19		Myo1c	0	1e-07	0.72318	0.114908	6.77235	0.103321	0.0015643	0.0154755	0
ENSMUSG00000021895.10		Arhgef3	1e-07	4.6e-06	0.722095	0.132506	6.02806	0.150173	0.0026514	0.0170541	0
ENSMUSG00000032719.4		Sbspon	0	3.6e-06	0.718165	0.13053	7.02755	0.136763	0.0008612	0.024696	0
ENSMUSG00000017418.13		Arl5b	6e-07	4.33e-05	0.717562	0.144177	6.64691	0.12058	0.0012589	0.0299216	0
ENSMUSG00000019808.8		Adat2	0.000298	0.0078511	0.717053	0.198242	6.15326	0.122249	0.0024626	0.0564875	0
ENSMUSG00000021364.16		Elovl2	5.2e-06	0.0002668	0.713943	0.156698	5.46085	0.137967	0.0042561	0.0138339	0
ENSMUSG00000058897.17		Col25a1	0	2e-07	0.712039	0.117457	6.5533	0.150681	0.0015183	0.0133645	0
ENSMUSG00000109764.1		Klkb1	0	4e-07	0.711068	0.119844	6.81337	0.150206	0.0016077	0.0199362	0
ENSMUSG00000089945.13		Pakap	0.0001093	0.0034261	0.710656	0.18368	6.88625	0.210411	0.0075132	0.043094	0
ENSMUSG00000019997.11		Ccn2	2.3e-06	0.0001325	0.704726	0.149267	8.66338	0.174454	0.0002043	0.0332168	0
ENSMUSG00000025813.14		Homer2	1e-07	1.04e-05	0.703682	0.133255	6.02952	0.106117	0.0029678	0.0056232	0
ENSMUSG00000050229.3		Pigm	0	1e-07	0.702678	0.11173	8.35606	0.11245	0.0002595	0.0125185	0
ENSMUSG00000040918.12		Slc19a2	0	1e-06	0.700658	0.121612	7.22095	0.126606	0.0010622	0.021122	0
ENSMUSG00000074968.11		Ano3	0	3.5e-06	0.698099	0.126713	6.22675	0.105011	0.0025844	0.0064292	0
ENSMUSG00000019256.17		Ahr	0	1e-07	0.696965	0.11403	6.7739	0.100834	0.0012682	0.0161085	0
ENSMUSG00000027560.4		Dok5	0.0002264	0.0062392	0.695791	0.188684	6.0569	0.293576	0.0028846	0.0505177	0
ENSMUSG00000020326.7		Ccng1	1.1e-06	6.61e-05	0.688616	0.141159	9.45214	0.136877	4.19e-05	0.029847	0
ENSMUSG00000027660.16		Skil	4e-07	3.1e-05	0.688043	0.1362	8.04631	0.220728	0.0013461	0.0264796	0
ENSMUSG00000050240.16		Hic2	0	1e-07	0.687137	0.110506	7.06857	0.143441	0.0009728	0.0055455	0
ENSMUSG00000024664.5		Fads3	0.0001431	0.0042499	0.686635	0.180563	5.87604	0.109664	0.0055352	0.0433695	0
ENSMUSG00000003534.17		Ddr1	5.78e-05	0.0019793	0.684954	0.170312	8.52064	0.112264	0.0004795	0.0430295	0
ENSMUSG00000026833.18		Olfm1	3.6e-06	0.0001932	0.684418	0.147703	6.74803	0.1193	0.0016478	0.0310764	0
ENSMUSG00000044216.7		Kcnj4	0.0002863	0.0075735	0.678929	0.187165	4.88947	0.138962	0.0071876	0.0391787	0
ENSMUSG00000074221.12		Zfp568	0	2e-07	0.675988	0.111198	7.87994	0.111185	0.0013242	0.0113693	0
ENSMUSG00000050822.11		Slc29a4	1e-07	5.6e-06	0.673761	0.124695	6.31057	0.133143	0.0025663	0.008341	0
ENSMUSG00000024063.13		Lbh	0	2.6e-06	0.671779	0.120564	6.38048	0.133966	0.0015813	0.01503	0
ENSMUSG00000026249.10		Serpine2	0.0003526	0.0089929	0.670637	0.187683	8.22344	0.147923	0.0009808	0.0518565	0
ENSMUSG00000016763.15		Scube1	1.3e-05	0.0005773	0.66629	0.152844	5.68984	0.249549	0.0064308	0.0139811	0
ENSMUSG00000051413.17		Plagl2	3e-07	2.45e-05	0.665665	0.13048	8.33198	0.117721	0.0002052	0.0253324	0
ENSMUSG00000009246.14		Trpm5	3.2e-06	0.0001721	0.665189	0.142782	6.2961	0.115311	0.0097028	0.0198105	0
ENSMUSG00000030170.14		Wnt5b	3.12e-05	0.0011671	0.664918	0.159661	5.41118	0.141321	0.0047654	0.02914	0
ENSMUSG00000023830.14		Igf2r	0	2e-07	0.663431	0.109862	8.12927	0.103261	0.000326	0.0076013	0
ENSMUSG00000048612.16		Myof	1e-07	5.6e-06	0.663403	0.122797	7.04718	0.143874	0.0014399	0.0211788	0
ENSMUSG00000049288.4		Lix1l	6.5e-06	0.0003173	0.656899	0.145647	5.71829	0.135672	0.003672	0.0134036	0
ENSMUSG00000039787.13		Cercam	0.0001062	0.0033505	0.65426	0.168801	5.12901	0.13684	0.0034828	0.0280442	0
ENSMUSG00000026600.12		Soat1	6e-07	4.23e-05	0.654021	0.131241	7.36349	0.148037	0.0021412	0.0236952	0
ENSMUSG00000023391.8		Dlx2	0.0002563	0.0069239	0.651371	0.17817	6.10474	0.107793	0.002188	0.0454287	0
ENSMUSG00000038463.8		Olfml2b	2.22e-05	0.0008772	0.651366	0.153581	7.09758	0.187606	0.0008499	0.0345306	0
ENSMUSG00000041420.18		Meis3	1e-06	6.43e-05	0.650972	0.13326	6.1041	0.122804	0.0038563	0.0105191	0
ENSMUSG00000034165.16		Ccnd3	1.88e-05	0.0007713	0.644006	0.150533	7.64627	0.118487	0.0003165	0.0336739	0
ENSMUSG00000027488.12		Snta1	0.0001288	0.0038928	0.64321	0.167999	6.67846	0.111879	0.0013185	0.041017	0
ENSMUSG00000039252.11		Lgi2	1.16e-05	0.0005189	0.642787	0.146586	5.82144	0.114809	0.0033631	0.0288679	0
ENSMUSG00000020020.8		Usp44	2.1e-06	0.0001182	0.640952	0.13501	7.15511	0.13989	0.0007784	0.0265633	0
ENSMUSG00000032816.15		Igdcc4	1e-06	6.28e-05	0.636017	0.130025	6.1496	0.106743	0.0029092	0.0224505	0
ENSMUSG00000027478.15		Dnmt3b	0	1.1e-06	0.635945	0.110968	7.98237	0.0936908	0.001048	0.0011954	0
ENSMUSG00000027171.10		Prrg4	0	8e-07	0.633526	0.109024	7.45026	0.0789204	0.000652	0.0171774	0
ENSMUSG00000022658.10		Tagln3	0.0002843	0.0075438	0.630722	0.173793	5.25802	0.163527	0.005475	0.0398309	0
ENSMUSG00000022433.19		Csnk1e	0	7e-07	0.628187	0.107929	7.67148	0.0991274	0.000506	0.0122764	0
ENSMUSG00000044026.3		Slc35g1	0	1e-06	0.627208	0.108784	7.18779	0.083423	0.0006175	0.0058515	0
ENSMUSG00000036053.17		Fmnl2	0	2.7e-06	0.626713	0.112668	8.4039	0.0877886	0.0004062	0.0067774	0
ENSMUSG00000050052.12		Tdrp	6.3e-06	0.0003122	0.625247	0.138466	5.79672	0.0738284	0.0018485	0.0168703	0
ENSMUSG00000047749.2		Zc3hav1l	0	1e-06	0.621832	0.108196	7.84812	0.105771	0.0003891	0.0113655	0
ENSMUSG00000018659.12		Pnpo	0	4.4e-06	0.620618	0.11371	7.08292	0.103052	0.0014557	0.0179392	0
ENSMUSG00000031451.6		Gas6	2e-05	0.0008074	0.614172	0.144014	8.45144	0.0955559	0.000199	0.0309112	0
ENSMUSG00000074925.4		Ptar1	0	3.9e-06	0.613272	0.11183	7.61706	0.0667572	0.0018209	0.0028836	0
ENSMUSG00000041245.13		Wnk3	0	3e-06	0.61024	0.110038	7.40805	0.09466	0.001208	0.0107145	0
ENSMUSG00000038679.16		Trps1	9e-07	5.74e-05	0.610127	0.124201	7.16936	0.0776674	0.0015294	0.0216093	0
ENSMUSG00000048279.19		Sacs	0.0001174	0.0036181	0.609338	0.15821	5.32735	0.124949	0.0025157	0.0297914	0
ENSMUSG00000046997.5		Spsb4	0.0002793	0.0074309	0.607973	0.167312	6.30966	0.110264	0.0046567	0.0373334	0
ENSMUSG00000038677.14		Scube3	5.34e-05	0.0018612	0.60729	0.150318	7.25651	0.143923	0.0027776	0.0311155	0
ENSMUSG00000017631.18		Abr	0	4.4e-06	0.603253	0.110516	8.10345	0.0747534	0.0006099	0.0127737	0
ENSMUSG00000053216.15		Btn2a2	0.0002393	0.0065196	0.602621	0.164046	5.2966	0.101811	0.004732	0.0345193	0
ENSMUSG00000054640.15		Slc8a1	0	3.4e-06	0.601337	0.108985	7.44206	0.0793936	0.0008728	0.0094397	0
ENSMUSG00000041548.4		Hspb8	1.93e-05	0.000787	0.600551	0.140555	6.7509	0.0788523	0.0010907	0.0285427	0
ENSMUSG00000019564.12		Arid3a	8e-07	5.05e-05	0.600172	0.121471	7.10401	0.184176	0.0031066	0.0190264	0
ENSMUSG00000024544.9		Ldlrad4	3.27e-05	0.0012095	0.597566	0.143862	5.7882	0.376246	0.0040023	0.0236753	0
ENSMUSG00000026655.15		Fam107b	3.9e-06	0.0002081	0.596034	0.129123	6.20213	0.0800272	0.00327	0.0114631	0
ENSMUSG00000049551.2		Fzd9	1.55e-05	0.0006575	0.594648	0.13761	6.39777	0.226221	0.0016357	0.0267689	0
ENSMUSG00000034295.10		Fhod3	1e-07	7.2e-06	0.594483	0.111079	7.84442	0.0883921	0.0013433	0.0050905	0
ENSMUSG00000042743.13		Sgtb	3.88e-05	0.0014165	0.593321	0.144192	5.65881	0.107549	0.0020613	0.023859	0
ENSMUSG00000032754.14		Slc8b1	5.9e-06	0.0002929	0.590348	0.130292	6.21169	0.0732933	0.0038188	0.0067841	0
ENSMUSG00000032434.9		Cmtm6	1.47e-05	0.0006337	0.590316	0.136227	7.5098	0.0756808	0.000352	0.0274848	0
ENSMUSG00000020312.12		Shc2	1.94e-05	0.0007897	0.590243	0.138183	6.45533	0.116901	0.001913	0.0267287	0
ENSMUSG00000024084.8		Qpct	0.0003696	0.0093397	0.589491	0.165546	6.07155	0.144815	0.0017886	0.0393195	0
ENSMUSG00000015112.15		Slc25a13	6.7e-06	0.0003269	0.589275	0.130901	6.01237	0.107986	0.0018203	0.0208762	0
ENSMUSG00000076441.9		Ass1	5.54e-05	0.0019184	0.588582	0.14599	6.66154	0.0976007	0.0005473	0.0314222	0
ENSMUSG00000033581.17		Igf2bp2	1e-07	5.8e-06	0.586364	0.108674	7.31333	0.0952107	0.0007102	0.0094635	0
ENSMUSG00000036867.7		Smad6	0.0003563	0.0090633	0.581228	0.162785	5.16332	0.0907802	0.0012771	0.0117391	0
ENSMUSG00000075304.2		Sp5	8.38e-05	0.0027259	0.579067	0.147225	7.86745	0.0988658	0.0004139	0.0320989	0
ENSMUSG00000036106.15		Prr5	2.4e-06	0.0001361	0.578398	0.122685	6.29658	0.0936204	0.001704	0.0101911	0
ENSMUSG00000013076.17		Amotl1	2e-07	1.46e-05	0.578289	0.111011	8.2374	0.0804222	0.0004009	0.0152212	0
ENSMUSG00000048706.3		Lurap1l	6.96e-05	0.0023241	0.577531	0.1452	8.06144	0.0878401	0.0002629	0.0313615	0
ENSMUSG00000047712.8		Ust	9.3e-06	0.0004279	0.576032	0.129946	6.08273	0.0851698	0.0023022	0.0131297	0
ENSMUSG00000032366.15		Tpm1	0.0001073	0.003374	0.570527	0.147289	8.69158	0.0936535	0.0001971	0.0323438	0
ENSMUSG00000068744.12		Psrc1	2.18e-05	0.0008657	0.567105	0.13358	7.76073	0.10113	0.0004744	0.0262911	0
ENSMUSG00000035274.13		Tpbg	2.5e-06	0.0001395	0.563283	0.119667	8.68803	0.0686992	0.0008059	0.0206743	0
ENSMUSG00000036528.15		Ppfibp2	1.6e-06	9.72e-05	0.562823	0.1174	6.52565	0.0842672	0.0013531	0.0176077	0
ENSMUSG00000021493.15		Pdlim7	0.0002995	0.0078684	0.557991	0.154321	7.18873	0.086187	0.0011441	0.0345784	0
ENSMUSG00000052135.8		Foxo6	3.96e-05	0.0014354	0.556333	0.135361	5.96252	0.104796	0.0029542	0.0229081	0
ENSMUSG00000024074.8		Crim1	5.3e-06	0.0002707	0.555493	0.122062	6.37444	0.0621415	0.0020835	0.0163817	0
ENSMUSG00000030513.14		Pcsk6	0.0002162	0.0060102	0.554041	0.149769	7.94184	0.0891153	0.0014222	0.0322238	0
ENSMUSG00000038028.9		Tigar	0.0003491	0.0089162	0.549873	0.153775	6.5032	0.0867241	0.0036809	0.031789	0
ENSMUSG00000008167.14		Fbxw9	4.14e-05	0.0014934	0.549157	0.133956	7.03668	0.0778039	0.0008405	0.0260758	0
ENSMUSG00000031647.10		Mfap3l	4.1e-06	0.0002155	0.54652	0.11864	7.83066	0.0602499	0.0007584	0.0203548	0
ENSMUSG00000037656.9		Slc20a2	2.01e-05	0.0008092	0.546456	0.128165	6.0235	0.0575998	0.0008971	0.0105294	0
ENSMUSG00000001627.12		Ifrd1	2e-06	0.0001133	0.545917	0.114728	6.99947	0.0738468	0.001015	0.0187288	0
ENSMUSG00000032300.7		1700017B05Rik	9e-07	5.76e-05	0.545224	0.111028	6.94538	0.0673414	0.000813	0.0125385	0
ENSMUSG00000098132.1		Rassf10	1.46e-05	0.0006329	0.537994	0.124119	7.36039	0.101926	0.0007034	0.0224047	0
ENSMUSG00000022864.14		D16Ertd472e	9.31e-05	0.0029883	0.536418	0.137268	5.9307	0.0623922	0.0033038	0.0088754	0
ENSMUSG00000041025.15		Iffo2	1.4e-06	8.44e-05	0.533076	0.110484	8.04913	0.076575	0.0007351	0.017395	0
ENSMUSG00000027932.14		Slc27a3	2.5e-06	0.000137	0.532517	0.113012	7.48752	0.0708204	0.0017497	0.0174079	0
ENSMUSG00000032643.12		Fhl3	2.3e-05	0.0009007	0.532435	0.125777	6.16013	0.0590212	0.0015617	0.0206612	0
ENSMUSG00000030282.14		Cmas	1.2e-06	7.05e-05	0.531926	0.109368	8.14407	0.0729244	0.0001236	0.0142261	0
ENSMUSG00000001098.15		Kctd10	5.12e-05	0.0017983	0.530932	0.131086	7.16419	0.0801878	0.0004087	0.0253668	0
ENSMUSG00000022656.15		Nectin3	0.0001414	0.0042044	0.528436	0.138851	6.90693	0.0645396	0.0006002	0.0283191	0
ENSMUSG00000031974.8		Abcb10	1e-06	6.47e-05	0.527914	0.108108	7.46501	0.0575402	0.000593	0.0161522	0
ENSMUSG00000061731.9		Ext1	1.32e-05	0.0005822	0.524895	0.120473	7.61454	0.0612679	0.0006522	0.0211187	0
ENSMUSG00000040274.11		Cdk6	8.6e-06	0.0004016	0.524727	0.117894	6.78792	0.0558534	0.002662	0.0047242	0
ENSMUSG00000021725.9		Parp8	1.4e-06	8.17e-05	0.523854	0.108415	7.48162	0.0702027	0.000696	0.0036534	0
ENSMUSG00000087141.1		Plcxd2	1.46e-05	0.0006329	0.523431	0.120771	6.39852	0.0745823	0.0017827	0.0198832	0
ENSMUSG00000071317.4		Bves	0.0001886	0.0053517	0.52325	0.140137	6.17522	0.0840429	0.0074469	0.0080837	0
ENSMUSG00000024754.13		Cemip2	0.0001853	0.0052824	0.523194	0.139958	9.86709	0.0707927	3.5e-05	0.011133	0
ENSMUSG00000037940.17		Inpp4b	0.0001892	0.0053617	0.523004	0.140103	6.87103	0.123463	0.0115347	0.011851	0
ENSMUSG00000021703.9		Serinc5	1.64e-05	0.0006863	0.522967	0.121384	7.52767	0.0606311	0.00024	0.0218611	0
ENSMUSG00000030327.8		Necap1	5.5e-06	0.0002774	0.521968	0.114854	6.56111	0.0616635	0.0006512	0.0091367	0
ENSMUSG00000025511.14		Tspan4	0.0002248	0.0062148	0.518207	0.140461	6.12741	0.0679511	0.0030718	0.0265221	0
ENSMUSG00000038518.15		Jarid2	4.53e-05	0.0016199	0.518022	0.127013	6.15506	0.0704799	0.001977	0.0156822	0
ENSMUSG00000043753.2		Dmrta1	3.63e-05	0.001331	0.51541	0.124796	6.8653	0.100421	0.0054338	0.0168102	0
ENSMUSG00000030554.16		Synm	4.94e-05	0.0017454	0.514091	0.12667	6.33034	0.0768461	0.0019325	0.0221354	0
ENSMUSG00000003382.18		Etv3	3e-06	0.0001624	0.510107	0.109144	7.99629	0.0519687	0.0004154	0.0134504	0
ENSMUSG00000048012.19		Zfp473	0.0001001	0.0031759	0.509965	0.131084	6.44405	0.0626157	0.005978	0.0181666	0
ENSMUSG00000038007.14		Acer2	6.38e-05	0.00217	0.509943	0.127538	6.80896	0.0976678	0.0027301	0.0216687	0
ENSMUSG00000041135.15		Ripk2	7.6e-06	0.0003645	0.507535	0.113407	7.10559	0.0642047	0.0007543	0.0185376	0
ENSMUSG00000032872.16		Cyb5r4	4.9e-06	0.0002553	0.507441	0.111107	8.29274	0.0629219	0.0002613	0.0057868	0
ENSMUSG00000024713.16		Pcsk5	0.0001543	0.0045039	0.506565	0.133867	6.31806	0.0708735	0.0017069	0.0251737	0
ENSMUSG00000075592.10		Nynrin	1.41e-05	0.0006134	0.502701	0.115751	8.70369	0.0904364	0.0001935	0.0078079	0
ENSMUSG00000020160.18		Meis1	4.99e-05	0.0017588	0.50263	0.123927	7.28697	0.0649179	0.000955	0.0220818	0
ENSMUSG00000000253.13		Gmpr	3.15e-05	0.0011739	0.500658	0.120283	6.54952	0.0670238	0.0013254	0.0203765	0
ENSMUSG00000024811.11		Tnks2	1.05e-05	0.0004742	0.499162	0.113261	8.3614	0.0576431	0.0007577	0.0050132	0
ENSMUSG00000024955.14		Esrra	1.08e-05	0.0004858	0.49903	0.113379	6.77599	0.0655516	0.0010536	0.0167238	0
ENSMUSG00000102918.1		Pcdhgc3	2.18e-05	0.0008657	0.498746	0.11748	8.8282	0.0478931	0.0001565	0.0106256	0
ENSMUSG00000028893.8		Sesn2	0.0001063	0.0033505	0.497426	0.128347	8.14382	0.0805833	0.0003516	0.0243579	0
ENSMUSG00000017929.13		B4galt5	0.0001397	0.0041623	0.493043	0.129453	6.14283	0.0639076	0.0027848	0.0113935	0
ENSMUSG00000037568.12		Vash2	1.23e-05	0.000545	0.489386	0.111914	7.45357	0.0638134	0.0018464	0.0085163	0
ENSMUSG00000020176.17		Grb10	5.77e-05	0.0019793	0.488246	0.121398	9.0734	0.0705728	7.58e-05	0.008015	0
ENSMUSG00000014301.13		Pam16	0.0001509	0.0044199	0.486994	0.128509	6.4927	0.0436489	0.0052677	0.0038056	0
ENSMUSG00000022887.9		Masp1	9.51e-05	0.0030416	0.484905	0.124248	6.25466	0.106515	0.0019159	0.0127531	0
ENSMUSG00000026604.17		Ptpn14	7.63e-05	0.0025187	0.483903	0.122326	7.9656	0.0684134	0.0006869	0.0217587	0
ENSMUSG00000033792.12		Atp7a	2.3e-05	0.0009	0.482007	0.113847	8.55964	0.0566756	0.0001941	0.0126924	0
ENSMUSG00000071379.2		Hpcal1	8.8e-06	0.00041	0.481358	0.108273	7.44249	0.0743364	0.0006408	0.0086706	0
ENSMUSG00000020184.15		Mdm2	9.2e-06	0.0004266	0.480565	0.108365	7.48047	0.0498612	0.0006796	0.0056773	0
ENSMUSG00000039747.11		Orai2	0.0003058	0.0079921	0.480354	0.133051	7.06236	0.0706893	0.0019106	0.0246431	0
ENSMUSG00000036036.15		Zfp57	9.56e-05	0.0030508	0.476982	0.122253	6.34528	0.0683584	0.0019371	0.0183367	0
ENSMUSG00000031903.7		Pla2g15	7.97e-05	0.0026202	0.476641	0.120817	6.39036	0.075826	0.0017427	0.0161785	0
ENSMUSG00000040722.7		Scamp5	3.23e-05	0.0011981	0.475244	0.114342	6.6723	0.0524739	0.0009841	0.007056	0
ENSMUSG00000069237.8		Fam8a1	0.0003364	0.0086837	0.474425	0.132316	7.33297	0.0616755	0.0014862	0.0247751	0
ENSMUSG00000029267.17		Mtf2	5.21e-05	0.0018205	0.471401	0.116508	8.64225	0.0636403	0.0007482	0.0041491	0
ENSMUSG00000025085.16		Ablim1	0.0001298	0.003915	0.46804	0.122304	6.47086	0.0457421	0.0028053	0.0091933	0
ENSMUSG00000028278.14		Rragd	0.0001197	0.0036751	0.465596	0.121038	8.85085	0.0620278	0.0002442	0.021731	0
ENSMUSG00000027285.13		Haus2	1.98e-05	0.0008018	0.465503	0.109103	7.70709	0.0419525	0.0008599	0.0122601	0
ENSMUSG00000063406.11		Tmed5	0.0001345	0.0040391	0.463155	0.121308	6.707	0.0494521	0.0035868	0.0004362	0
ENSMUSG00000067825.11		Pex26	2.23e-05	0.0008772	0.462825	0.109132	7.2268	0.0458359	0.0007803	0.0068155	0
ENSMUSG00000048537.16		Phldb1	0.0003662	0.0093032	0.458339	0.128627	7.67754	0.0714166	0.0023528	0.0224646	0
ENSMUSG00000027490.17		E2f1	0.0001962	0.005542	0.451614	0.121274	7.80465	0.0593054	0.0004649	0.0215962	0
ENSMUSG00000002227.15		Mov10	7.51e-05	0.0024925	0.450696	0.113824	7.56148	0.0587051	0.0025075	0.0047727	0
ENSMUSG00000114797.1		Gm49336	0.0001464	0.0043197	0.449744	0.118442	8.8581	0.0529393	0.000332	0.0204563	0
ENSMUSG00000025612.5		Bach1	3.2e-05	0.0011908	0.44948	0.108084	7.517	0.0576867	0.0005937	0.014675	0
ENSMUSG00000032041.15		Tirap	0.0003442	0.0088154	0.44446	0.124168	7.58759	0.0827309	0.0013528	0.0217737	0
ENSMUSG00000036052.14		Dnajb5	0.0002599	0.0069843	0.44351	0.121435	7.16197	0.0541774	0.0023266	0.0197929	0
ENSMUSG00000031904.5		Slc7a6	0.0001502	0.0044061	0.44303	0.116872	6.69586	0.0569965	0.0019578	0.0126565	0
ENSMUSG00000027475.9		Kif3b	0.00017	0.0048883	0.441272	0.117362	8.81621	0.0518748	0.0001797	0.0163574	0
ENSMUSG00000031561.16		Tenm3	7.62e-05	0.0025187	0.439099	0.110992	8.27706	0.0788312	0.0002726	0.0031885	0
ENSMUSG00000030835.6		Nomo1	3.9e-05	0.0014194	0.438744	0.10666	7.60177	0.0476287	0.0001315	0.0124469	0
ENSMUSG00000037784.14		Dzip1l	0.0001676	0.0048344	0.438713	0.116572	7.0367	0.0811743	0.0029643	0.0066525	0
ENSMUSG00000030609.18		Aen	5.61e-05	0.0019331	0.432917	0.107461	7.55891	0.0536634	0.0003956	0.0141541	0
ENSMUSG00000033389.16		Arhgap44	6.65e-05	0.0022433	0.431437	0.108173	7.3949	0.04516	0.0005924	0.0106575	0
ENSMUSG00000028300.14		C9orf72	0.0001807	0.0051828	0.430768	0.11504	6.67404	0.040247	0.0012315	0.0155691	0
ENSMUSG00000028381.8		Ugcg	0.0002991	0.0078684	0.430694	0.119107	6.43481	0.0304877	0.0014244	0.0043757	0
ENSMUSG00000051339.10		2900026A02Rik	0.0001478	0.0043486	0.430349	0.113407	8.54067	0.0391304	0.000124	0.0149901	0
ENSMUSG00000042997.13		Nhlrc3	0.0001317	0.0039589	0.427562	0.111829	7.06829	0.0393156	0.0014134	0.0048411	0
ENSMUSG00000007613.15		Tgfbr1	8.02e-05	0.0026293	0.427328	0.108351	7.78939	0.0617276	0.0005245	0.0058545	0
ENSMUSG00000045180.13		Shroom2	0.0001228	0.0037583	0.427171	0.11123	8.27321	0.0415078	0.0003642	0.0080893	0
ENSMUSG00000001750.16		Tcirg1	0.0002736	0.0072879	0.424339	0.116604	6.99253	0.043837	0.0028578	0.0126372	0
ENSMUSG00000040606.13		Kazn	0.0002263	0.0062392	0.422051	0.114447	6.67532	0.0370657	0.0010328	0.0105198	0
ENSMUSG00000025507.13		Pidd1	0.0001824	0.0052207	0.417114	0.111461	7.49599	0.0557061	0.001703	0.0102696	0
ENSMUSG00000020806.15		Rhbdf2	0.0001533	0.0044833	0.4169	0.110126	7.21948	0.051707	0.0010988	0.0106407	0
ENSMUSG00000041488.16		Stx3	0.0002851	0.0075523	0.415991	0.114645	6.79332	0.0411502	0.0015477	0.0173369	0
ENSMUSG00000039985.14		Sinhcaf	0.0001837	0.0052452	0.413136	0.110453	8.08219	0.0630043	0.0006432	0.0161334	0
ENSMUSG00000021365.15		Nedd9	0.0002106	0.0058706	0.41118	0.11095	6.99062	0.0719185	0.0009221	0.0154018	0
ENSMUSG00000028613.14		Lrp8	0.0003262	0.0084675	0.409374	0.11392	7.35153	0.0466697	0.0024861	0.0050664	0
ENSMUSG00000062762.16		Ei24	0.0001545	0.0045039	0.4077	0.10775	7.65881	0.0442087	0.0004563	0.0131128	0
ENSMUSG00000021636.15		Marveld2	0.0002585	0.0069736	0.402108	0.110055	7.31724	0.0360096	0.0011661	0.0096894	0
ENSMUSG00000035671.6		Zswim4	0.0002378	0.0064972	0.398358	0.108394	7.87292	0.0386075	0.0004127	0.0077562	0
ENSMUSG00000027253.15		Lrp4	0.0002595	0.0069843	0.39731	0.108771	8.02923	0.0594361	0.0002186	0.0035556	0
ENSMUSG00000041438.8		Utp4	0.0003398	0.0087481	0.395715	0.110445	8.18477	0.0430366	0.0003659	0.0151824	0
ENSMUSG00000032577.16		Mapkapk3	0.0003941	0.0099201	0.395528	0.111605	6.92251	0.0396641	0.000936	0.0163925	0
ENSMUSG00000028221.3		Pip4p2	0.000308	0.0080316	0.395115	0.109497	8.10352	0.0458365	0.0002734	0.0130089	0
ENSMUSG00000025010.14		Ccnj	0.0003006	0.0078767	0.392796	0.108664	7.26735	0.0554045	0.0006692	0.0164032	0
ENSMUSG00000028431.11		Elp1	0.0003082	0.0080316	0.39212	0.108671	7.39606	0.051869	0.0007548	0.0065267	0
ENSMUSG00000005682.9		Pan2	0.0003955	0.00993	-0.389742	0.110002	8.16434	0.0401268	0.0002767	0.0138991	0
ENSMUSG00000034171.13		Faah	0.0002943	0.0077759	-0.395249	0.109177	7.82367	0.0869897	0.0007463	0.0077918	0
ENSMUSG00000010660.3		Plcd1	0.0002308	0.0063346	-0.398607	0.108239	7.75983	0.0795546	0.0005246	0.0106738	0
ENSMUSG00000047193.16		Dync2h1	0.0001655	0.0047883	-0.409121	0.108618	7.27728	0.0406107	0.0006633	0.0130891	0
ENSMUSG00000026994.9		Galnt3	0.0003437	0.0088147	-0.412868	0.11533	6.78833	0.0521294	0.0017664	0.0106243	0
ENSMUSG00000020363.6		Gfpt2	0.0001394	0.0041598	-0.41867	0.109907	7.06847	0.0445654	0.0007745	0.0096169	0
ENSMUSG00000027583.13		Zbtb46	0.0002034	0.0057159	-0.419051	0.112807	6.96721	0.0688629	0.0014761	0.0013459	0
ENSMUSG00000034586.14		Hid1	0.0001393	0.0041598	-0.425715	0.111756	6.81623	0.0759425	0.0006452	0.0113518	0
ENSMUSG00000015149.14		Sirt2	0.0001357	0.0040681	-0.426345	0.11173	8.02228	0.054849	0.0003343	0.018391	0
ENSMUSG00000059901.12		Adamts14	0.0003355	0.008674	-0.427282	0.119147	6.46007	0.050677	0.0015967	0.0064061	0
ENSMUSG00000000197.8		Nalcn	8.88e-05	0.002874	-0.429386	0.109558	8.08723	0.0419685	0.0003352	0.0068782	0
ENSMUSG00000040618.7		Pck2	8.56e-05	0.0027754	-0.431392	0.109823	7.58108	0.0643796	0.0011633	0.0119595	0
ENSMUSG00000002279.19		Lmf1	6.46e-05	0.0021914	-0.434933	0.108864	7.37512	0.042728	0.0008085	0.0026816	0
ENSMUSG00000032815.16		Fanca	6.94e-05	0.0023215	-0.43513	0.109379	7.33822	0.0426089	0.0009573	0.0118329	0
ENSMUSG00000040998.18		Npnt	5.82e-05	0.00199	-0.442936	0.110181	7.96353	0.0630671	0.0008269	0.0085028	0
ENSMUSG00000059401.13		Mamld1	5.75e-05	0.0019785	-0.447306	0.111195	7.02232	0.0598111	0.0010908	0.0143806	0
ENSMUSG00000001517.14		Foxm1	3.91e-05	0.0014194	-0.450907	0.109629	7.35139	0.0552878	0.0010472	0.0165063	0
ENSMUSG00000038775.14		Vill	0.0002283	0.006284	-0.452459	0.12277	6.60302	0.0634202	0.002585	0.0200238	0
ENSMUSG00000015053.14		Gata2	0.0002622	0.007024	-0.455316	0.124742	6.97031	0.0800101	0.0045574	0.0187835	0
ENSMUSG00000039131.15		Gipc2	6.11e-05	0.002082	-0.458704	0.114431	6.89078	0.0708379	0.0017954	0.0060181	0
ENSMUSG00000070509.15		Rgma	2.94e-05	0.0011148	-0.460269	0.110173	8.02754	0.057178	0.0006831	0.0104099	0
ENSMUSG00000001211.15		Agpat3	0.0002829	0.0075168	-0.462027	0.127265	7.767	0.0819542	0.0003987	0.0238957	0
ENSMUSG00000021338.17		Carmil1	0.0002489	0.0067329	-0.463215	0.126443	7.36764	0.071382	0.0013716	0.0226101	0
ENSMUSG00000042524.14		Sun2	9.42e-05	0.0030172	-0.467941	0.119829	7.94396	0.0540324	0.0041954	0.0063906	0
ENSMUSG00000027070.14		Lrp2	5.22e-05	0.0018226	-0.468198	0.115736	6.83232	0.0686528	0.0020575	0.0047849	0
ENSMUSG00000005360.14		Slc1a3	6.93e-05	0.002321	-0.474597	0.119286	6.41174	0.0685745	0.0013376	0.0014684	0
ENSMUSG00000028033.16		Kcnq5	1.17e-05	0.0005218	-0.476685	0.108748	7.4417	0.0620099	0.0007955	0.0129969	0
ENSMUSG00000022610.10		Mapk12	4.37e-05	0.0015716	-0.480747	0.117633	6.62769	0.104032	0.0019369	0.006853	0
ENSMUSG00000014786.8		Slc9a5	3.05e-05	0.0011471	-0.485722	0.116497	6.58391	0.0486775	0.001334	0.0077247	0
ENSMUSG00000030287.15		Itpr2	0.0001859	0.0052889	-0.489939	0.131087	6.26096	0.0585598	0.0045923	0.0085212	0
ENSMUSG00000047040.9		Prr15l	0.0003951	0.00993	-0.492644	0.139034	7.36406	0.066807	0.0008518	0.0281439	0
ENSMUSG00000036006.19		Ripor2	7.8e-06	0.0003724	-0.4945	0.110621	7.3567	0.0727389	0.0013779	0.0152247	0
ENSMUSG00000043003.14		Rasef	0.0003438	0.0088147	-0.494817	0.138222	8.61178	0.0819307	0.0004061	0.0282517	0
ENSMUSG00000032358.12		Fam83b	3.14e-05	0.0011726	-0.498518	0.119749	6.44916	0.0634709	0.0017451	0.0092538	0
ENSMUSG00000001300.16		Efnb2	6.7e-06	0.000325	-0.504843	0.112087	7.21423	0.0863012	0.0017459	0.014448	0
ENSMUSG00000047409.13		Ctdspl	8.36e-05	0.0027255	-0.507439	0.128992	6.20435	0.0706162	0.0032412	0.013392	0
ENSMUSG00000024308.15		Tapbp	0.0001304	0.003927	-0.509293	0.133123	6.69477	0.102507	0.0009248	0.0256579	0
ENSMUSG00000026991.20		Pkp4	0.0001206	0.003695	-0.509986	0.132637	9.56225	0.0767974	0.0003747	0.020617	0
ENSMUSG00000022099.17		Dmtn	5.8e-06	0.0002897	-0.510099	0.112482	7.64242	0.0591223	0.002029	0.0166098	0
ENSMUSG00000006782.16		Cnp	0.0003371	0.0086896	-0.52225	0.145676	7.61633	0.0795078	0.0006211	0.031211	0
ENSMUSG00000022265.7		Ank	9.3e-06	0.0004278	-0.526048	0.118651	7.6755	0.0759486	0.000671	0.0204461	0
ENSMUSG00000022075.7		Rhobtb2	6.4e-06	0.0003149	-0.527729	0.116952	8.76024	0.104805	0.00033	0.0149544	0
ENSMUSG00000057286.6		St6galnac2	1.1e-06	6.63e-05	-0.530495	0.10877	7.33196	0.0663334	0.000754	0.011762	0
ENSMUSG00000056004.16		9330182L06Rik	6.2e-06	0.0003073	-0.53185	0.117674	6.68717	0.121081	0.0022049	0.0144145	0
ENSMUSG00000035967.15		Ints6l	0.0001271	0.0038521	-0.533651	0.139261	7.853	0.0903686	0.0011422	0.0279483	0
ENSMUSG00000044037.15		Als2cl	8.08e-05	0.002644	-0.53667	0.136136	6.6198	0.0669328	0.0089445	0.010619	0
ENSMUSG00000032735.15		Ablim3	4.6e-06	0.0002401	-0.537516	0.117349	6.56422	0.121776	0.0015357	0.013278	0
ENSMUSG00000026726.10		Cubn	0.0003314	0.008578	-0.537771	0.14982	6.67761	0.174596	0.0009847	0.0326844	0
ENSMUSG00000019842.6		Traf3ip2	2.48e-05	0.0009598	-0.539023	0.127834	6.34906	0.0872806	0.0040595	0.0056248	0
ENSMUSG00000044042.18		Fmn1	2.16e-05	0.0008625	-0.54225	0.127662	8.06036	0.0931234	0.0003568	0.0240897	0
ENSMUSG00000021221.15		Dpf3	0.0001956	0.0055342	-0.543164	0.14583	5.78209	0.161794	0.0047631	0.0147171	0
ENSMUSG00000032854.12		Ugt8a	0.0003556	0.009058	-0.552627	0.154754	7.28259	0.0797992	0.0014912	0.0344319	0
ENSMUSG00000040327.16		Cul9	1.98e-05	0.0008018	-0.555607	0.130215	6.53028	0.0944511	0.0058257	0.019608	0
ENSMUSG00000021136.13		Smoc1	2e-07	1.83e-05	-0.556684	0.107871	7.63287	0.128355	0.0005095	0.0164124	0
ENSMUSG00000040111.16		Gramd1b	3.3e-06	0.0001763	-0.556808	0.11966	7.58046	0.0796282	0.0045497	0.0088277	0
ENSMUSG00000079330.9		Lemd1	3.02e-05	0.0011387	-0.558102	0.133774	6.11916	0.0726817	0.0042316	0.0169768	0
ENSMUSG00000028517.8		Plpp3	0.0002225	0.0061628	-0.55842	0.151254	8.3704	0.0734258	0.0002249	0.0340917	0
ENSMUSG00000069171.14		Nr2f1	7e-07	4.77e-05	-0.558934	0.112761	8.43047	0.080996	0.0003399	0.0069065	0
ENSMUSG00000047181.12		Samd14	4.3e-06	0.0002239	-0.55953	0.12169	6.3762	0.0975793	0.000798	0.0214146	0
ENSMUSG00000041609.16		Bicdl1	5e-07	3.18e-05	-0.565187	0.112026	7.27674	0.074989	0.0017907	0.009576	0
ENSMUSG00000039452.6		Snx22	9e-07	5.79e-05	-0.567279	0.115565	7.6712	0.0623902	0.0004852	0.0195477	0
ENSMUSG00000029093.14		Sorcs2	1.7e-06	0.0001	-0.569199	0.118902	6.44304	0.0858358	0.0014038	0.0092275	0
ENSMUSG00000036641.9		Ccdc148	1e-06	6.3e-05	-0.578856	0.118364	6.56555	0.114508	0.0019013	0.0118355	0
ENSMUSG00000036030.9		Prtg	5.2e-06	0.000267	-0.579571	0.127226	6.59054	0.140081	0.0052884	0.0127146	0
ENSMUSG00000025743.14		Sdc3	0.0001583	0.0046009	-0.58314	0.154364	6.18279	0.12726	0.0009825	0.0347598	0
ENSMUSG00000040428.19		Plekha4	6.93e-05	0.002321	-0.583544	0.146667	6.53408	0.0970817	0.0062582	0.0260084	0
ENSMUSG00000087150.7		BC064078	0.0002425	0.0065973	-0.586063	0.159686	5.35813	0.0753148	0.0038058	0.0105138	0
ENSMUSG00000031129.9		Slc9a9	1.77e-05	0.0007293	-0.592149	0.137949	5.85645	0.118324	0.0025306	0.0245971	0
ENSMUSG00000015619.10		Gata3	5e-07	3.21e-05	-0.593454	0.11769	6.71119	0.100819	0.0023064	0.0112315	0
ENSMUSG00000032796.8		Lama1	2e-07	1.38e-05	-0.593802	0.113716	7.77489	0.10093	0.0001642	0.0192329	0
ENSMUSG00000042073.15		Abhd14b	4.4e-06	0.0002303	-0.596864	0.13	6.17243	0.193916	0.0011804	0.0241695	0
ENSMUSG00000057098.14		Ebf1	7e-07	4.91e-05	-0.598271	0.120911	8.95742	0.0800389	0.0006391	0.0097647	0
ENSMUSG00000026765.12		Lypd6b	7.4e-06	0.000356	-0.599316	0.133735	6.4357	0.0721405	0.0008223	0.0260051	0
ENSMUSG00000021732.14		Fgf10	1.5e-05	0.0006422	-0.602108	0.13909	6.5676	0.139864	0.0003184	0.0287008	0
ENSMUSG00000058589.14		Anks1b	6.3e-06	0.0003122	-0.61336	0.135842	7.6124	0.14138	0.0024095	0.02527	0
ENSMUSG00000024810.16		Il33	0.0002092	0.0058401	-0.618855	0.166911	8.63981	0.15016	0.0001664	0.0416224	0
ENSMUSG00000031870.16		Pgr	2e-07	1.21e-05	-0.619152	0.117972	6.51776	0.102935	0.0015121	0.0048267	0
ENSMUSG00000040466.16		Blvrb	0.0001114	0.0034799	-0.624772	0.161674	6.76306	0.106704	0.0015541	0.0376535	0
ENSMUSG00000001555.10		Fkbp10	2.68e-05	0.0010188	-0.625834	0.149026	7.26278	0.132429	0.0004538	0.0328595	0
ENSMUSG00000022096.14		Hr	3e-07	2.41e-05	-0.629368	0.123271	6.60429	0.125093	0.003867	0.0176232	0
ENSMUSG00000004698.10		Hdac9	1e-07	7e-06	-0.632987	0.118109	6.72061	0.120187	0.0024911	0.0084691	0
ENSMUSG00000056222.15		Spock1	5.1e-06	0.0002607	-0.633075	0.138783	9.81863	0.104007	0.0001246	0.0191625	0
ENSMUSG00000022451.12		Twf1	5e-07	3.35e-05	-0.633289	0.125827	8.13988	0.109093	0.0008861	0.0228625	0
ENSMUSG00000039096.10		Rsad1	0.000239	0.0065196	-0.63759	0.173551	5.29501	0.0966563	0.0095136	0.0156219	0
ENSMUSG00000033985.17		Tesk2	0	4e-07	-0.639255	0.10792	7.67297	0.088442	0.0005019	0.0162739	0
ENSMUSG00000031133.12		Arhgef6	2.3e-06	0.0001324	-0.640154	0.135569	6.65855	0.0966893	0.0039239	0.0236445	0
ENSMUSG00000023959.9		Clic5	4.4e-06	0.0002303	-0.640268	0.139463	6.21076	0.175444	0.0019415	0.0272333	0
ENSMUSG00000059921.15		Unc5c	0	1e-06	-0.640508	0.111442	8.21541	0.110154	0.0006098	0.0052203	0
ENSMUSG00000065952.13		C330021F23Rik	0.0001998	0.0056274	-0.640931	0.172325	5.27604	0.106128	0.0084944	0.0091905	0
ENSMUSG00000030208.15		Emp1	0.0002477	0.0067119	-0.648542	0.176975	7.57879	0.191614	0.0016104	0.04537	0
ENSMUSG00000039904.9		Gpr37	1.15e-05	0.0005159	-0.652762	0.148799	6.41887	0.106549	0.002816	0.0303959	0
ENSMUSG00000026062.12		Slc9a2	4.76e-05	0.0016949	-0.656052	0.161308	5.29229	0.161442	0.003309	0.0202232	0
ENSMUSG00000020173.17		Cobl	3.7e-06	0.0001988	-0.662573	0.143205	7.28201	0.138519	0.0041638	0.0265979	0
ENSMUSG00000033192.5		Lpcat2	0	2e-07	-0.663895	0.109357	7.58567	0.0970236	0.0010095	0.0123361	0
ENSMUSG00000015968.17		Cacna1d	1e-07	1.04e-05	-0.664306	0.125768	6.89707	0.148034	0.0059	0.0143476	0
ENSMUSG00000030930.14		Chst15	1e-07	1.03e-05	-0.667387	0.126269	9.28859	0.145482	0.000315	0.0186368	0
ENSMUSG00000110170.1		St6galnac2	6.87e-05	0.0023096	-0.669414	0.168167	5.28238	0.120656	0.0064995	0.0236904	0
ENSMUSG00000007034.15		Slc44a4	3.1e-05	0.0011638	-0.678223	0.162813	5.3485	0.115274	0.005137	0.0317601	0
ENSMUSG00000024697.4		Gna14	4.68e-05	0.0016699	-0.679624	0.166943	5.38819	0.20131	0.0079157	0.0293105	0
ENSMUSG00000049122.17		Frmd3	0	1.6e-06	-0.681018	0.120334	6.5271	0.117684	0.0024073	0.0120202	0
ENSMUSG00000028150.14		Rorc	1.14e-05	0.0005137	-0.683914	0.15585	6.26889	0.161434	0.0021644	0.0342695	0
ENSMUSG00000027221.5		Chst1	0.0001178	0.0036215	-0.689238	0.178991	6.03417	0.192035	0.0025476	0.0455089	0
ENSMUSG00000043518.7		Rai2	2e-07	1.59e-05	-0.690905	0.133097	6.07602	0.207567	0.0025792	0.0239932	0
ENSMUSG00000037031.10		Tspan15	4e-07	2.86e-05	-0.694587	0.137012	6.9749	0.107175	0.0009336	0.0272249	0
ENSMUSG00000020150.13		Gamt	0.0001101	0.0034467	-0.698824	0.180708	5.71207	0.142214	0.0043944	0.0445889	0
ENSMUSG00000028328.13		Tmod1	0	9e-07	-0.699358	0.120758	7.51099	0.120995	0.0002753	0.0215982	0
ENSMUSG00000022483.17		Col2a1	6.7e-06	0.000325	-0.700749	0.155591	8.18043	0.28383	0.000131	0.0361818	0
ENSMUSG00000040724.5		Kcna2	0.0002062	0.0057832	-0.703499	0.189557	7.27111	0.149325	0.0010609	0.0528367	0
ENSMUSG00000038370.6		Pcp4l1	5.96e-05	0.0020346	-0.708645	0.176524	5.58168	0.250673	0.0047423	0.0419988	0
ENSMUSG00000010476.14		Ebf3	0.0001131	0.003529	-0.714001	0.184946	8.37071	0.147005	0.00131	0.0499978	0
ENSMUSG00000043531.16		Sorcs1	0	4e-07	-0.715969	0.12116	7.90202	0.147156	0.0004943	0.0215252	0
ENSMUSG00000027254.13		Map1a	9.04e-05	0.0029091	-0.731077	0.186732	6.47563	0.127736	0.0131801	0.0391234	0
ENSMUSG00000027376.15		Prom2	2.39e-05	0.0009327	-0.732625	0.173407	6.4794	0.292679	0.0065059	0.0385993	0
ENSMUSG00000037469.9		Acp7	0.0001012	0.0032035	-0.753669	0.193858	4.70876	0.218255	0.005766	0.0260703	0
ENSMUSG00000039004.6		Bmp6	7e-07	4.79e-05	-0.754138	0.152189	5.41517	0.206434	0.0013424	0.0131833	0
ENSMUSG00000050447.15		Lypd6	1e-07	1.1e-05	-0.757699	0.143753	9.36899	0.116315	0.0010539	0.0299436	0
ENSMUSG00000028167.15		Bdh2	7e-06	0.0003356	-0.763606	0.169878	6.71311	0.155791	0.0013169	0.0419708	0
ENSMUSG00000000305.12		Cdh4	9e-06	0.0004174	-0.764859	0.172249	6.22278	0.188553	0.0029347	0.0415699	0
ENSMUSG00000063765.12		Chadl	2e-06	0.0001161	-0.766383	0.161284	6.43364	0.158375	0.002315	0.0367041	0
ENSMUSG00000073207.1		Ccdc160	5.52e-05	0.0019145	-0.777445	0.192792	6.11384	0.158786	0.0026168	0.0531362	0
ENSMUSG00000050965.14		Prkca	1e-07	1.15e-05	-0.778988	0.148109	5.96897	0.168347	0.0084606	0.0186588	0
ENSMUSG00000054555.11		Adam12	1.58e-05	0.0006647	-0.785362	0.181895	5.25871	0.217871	0.0076551	0.0419734	0
ENSMUSG00000039419.17		Cntnap2	5.61e-05	0.0019331	-0.79626	0.197642	7.35395	0.204428	0.0004687	0.058125	0
ENSMUSG00000028927.6		Padi2	0	0	-0.797977	0.12576	7.82678	0.147381	0.0001316	0.023592	0
ENSMUSG00000019982.15		Myb	0	1e-07	-0.802273	0.128686	6.94757	0.141417	0.0071689	0.0155887	0
ENSMUSG00000040703.11		Cyp2s1	1.51e-05	0.0006422	-0.806183	0.186297	5.37512	0.146867	0.0179314	0.0150397	0
ENSMUSG00000017978.18		Cadps2	0	0	-0.810066	0.112885	8.3399	0.148973	0.0005009	0.0186138	0
ENSMUSG00000021209.12		Ppp4r4	0	1.2e-06	-0.810816	0.141794	6.19279	0.139138	0.008326	0.0171656	0
ENSMUSG00000092094.5		Zfp804b	8e-07	5.17e-05	-0.816115	0.165374	5.74646	0.214056	0.0037607	0.0372622	0
ENSMUSG00000036298.10		Slc2a13	9.8e-06	0.0004458	-0.820947	0.185645	4.86969	0.264279	0.0057889	0.0312362	0
ENSMUSG00000030064.16		Frmd4b	0	0	-0.828608	0.111289	7.53903	0.170573	0.001651	0.0083736	0
ENSMUSG00000051497.15		Kcnj16	4.79e-05	0.0017006	-0.829245	0.203952	5.60326	0.233909	0.0289593	0.0334355	0
ENSMUSG00000027200.17		Sema6d	0	3.9e-06	-0.829719	0.15118	5.67987	0.14179	0.0055073	0.0283705	0
ENSMUSG00000027765.6		P2ry1	0	1e-07	-0.834305	0.135661	6.26039	0.199274	0.0033032	0.0243027	0
ENSMUSG00000020566.19		Atp6v1c2	0	0	-0.834414	0.121857	6.33434	0.15041	0.0017076	0.0126438	0
ENSMUSG00000035407.8		Kank4	0.0001089	0.0034203	-0.854765	0.220881	5.08913	0.273125	0.0082689	0.0649134	0
ENSMUSG00000035431.4		Sstr1	0.000368	0.0093228	-0.856755	0.240525	4.12827	0.308884	0.0171423	0.0557042	0
ENSMUSG00000038402.2		Foxf2	0.0003001	0.0078736	-0.857317	0.23714	4.22696	0.190803	0.0180192	0.0373327	0
ENSMUSG00000078117.2		Gm16485	0.0001175	0.0036181	-0.860681	0.223477	4.67621	0.298756	0.0102495	0.0646637	0
ENSMUSG00000019894.14		Slc6a15	1.68e-05	0.0006998	-0.861301	0.200158	6.90363	0.601754	0.0021482	0.0579466	0
ENSMUSG00000049176.14		Frmpd4	2.5e-05	0.0009639	-0.874508	0.207486	7.20985	0.202249	0.0009194	0.0636563	0
ENSMUSG00000087006.3		Gm13889	3e-07	1.95e-05	-0.878178	0.17061	5.21084	0.167059	0.0062415	0.0264997	0
ENSMUSG00000020589.17		Fam49a	0	0	-0.880307	0.114664	7.69113	0.193906	0.0005865	0.0191352	0
ENSMUSG00000015354.8		Pcolce2	2.18e-05	0.0008657	-0.896103	0.211081	7.60346	0.178454	0.0029462	0.0638866	0
ENSMUSG00000032482.9		Cspg5	5.3e-06	0.0002707	-0.902183	0.198229	6.798	0.359424	0.0032874	0.0556544	0
ENSMUSG00000079355.5		Ackr4	2.43e-05	0.0009459	-0.904309	0.214251	5.98943	0.190659	0.0038292	0.0650262	0
ENSMUSG00000045954.7		Cavin2	0.0002648	0.0070749	-0.909589	0.249375	6.27415	0.365848	0.001902	0.0913795	0
ENSMUSG00000023206.16		Il15ra	3.1e-06	0.0001695	-0.912998	0.195807	5.08821	0.176308	0.0172884	-0.0043841	0
ENSMUSG00000003949.16		Hlf	1.73e-05	0.0007171	-0.920507	0.214211	4.94391	0.378054	0.0241214	0.0447079	0
ENSMUSG00000045672.15		Col27a1	0	0	-0.924213	0.110437	8.14253	0.170055	0.0004801	0.0170211	0
ENSMUSG00000030905.5		Crym	3.98e-05	0.0014404	-0.925552	0.225263	10.2611	0.244992	6.22e-05	0.0760528	0
ENSMUSG00000070803.6		Cited4	4e-07	2.75e-05	-0.929091	0.182981	5.10368	0.181329	0.0066157	0.0436072	0
ENSMUSG00000053399.9		Adamts18	0	1e-07	-0.959613	0.15699	5.91742	0.276895	0.0032742	0.0336945	0
ENSMUSG00000026514.14		Cnih3	4.1e-06	0.0002148	-0.961543	0.208652	4.73865	0.251574	0.0156003	0.0254645	0
ENSMUSG00000045817.8		Zfp36l2	0	0	-0.964702	0.128897	7.59687	0.204966	0.0005542	0.0243674	0
ENSMUSG00000040254.11		Sema3d	0	0	-0.976021	0.112257	7.77746	0.423212	0.0018321	0.0139598	0
ENSMUSG00000031891.6		Hsd11b2	1.63e-05	0.0006812	-0.979427	0.227216	4.31134	0.238572	0.0139489	0.0249317	0
ENSMUSG00000030465.19		Psd3	0	0	-0.982916	0.142147	8.94641	0.216222	0.0003086	0.0300002	0
ENSMUSG00000095139.2		Pou3f2	0	0	-0.997025	0.145888	5.72939	0.183154	0.0039564	0.0205047	0
ENSMUSG00000030450.11		Oca2	2.9e-06	0.0001617	-1.00389	0.21473	4.62223	0.402686	0.0158805	0.0354927	0
ENSMUSG00000045930.3		Clec14a	0.0002374	0.0064966	-1.01673	0.276626	5.99403	0.284602	0.0025101	0.112273	0
ENSMUSG00000040505.13		Abcg5	1e-07	1.12e-05	-1.01701	0.193096	6.39183	0.255755	0.0026945	0.0532349	0
ENSMUSG00000036437.6		Npy1r	0	2.3e-06	-1.04476	0.186838	5.06858	0.370048	0.011665	0.0386077	0
ENSMUSG00000026344.9		Lypd1	5.4e-06	0.000275	-1.05171	0.231296	5.82956	0.310647	0.004821	0.0754258	0
ENSMUSG00000006269.7		Atp6v1b1	8e-07	5.02e-05	-1.05287	0.21301	4.56	0.692175	0.012071	0.0559888	0
ENSMUSG00000024565.9		Sall3	0	0	-1.05344	0.164338	8.33308	0.231597	0.0003268	0.0401836	0
ENSMUSG00000040146.9		Rgl3	0	0	-1.05984	0.121367	6.67371	0.279537	0.0032066	0.0188884	0
ENSMUSG00000045744.10		Bricd5	4.08e-05	0.0014747	-1.06087	0.258567	4.26839	0.288619	0.0239056	0.0763795	0
ENSMUSG00000046879.7		Irgm1	0	0	-1.06195	0.163226	5.38511	0.299534	0.006019	0.0107596	0
ENSMUSG00000034127.15		Tspan8	0	3.9e-06	-1.06536	0.194034	7.32977	0.259663	0.0011269	0.0553468	0
ENSMUSG00000074892.9		B3galt5	5.9e-06	0.0002929	-1.07058	0.236275	5.17138	0.320543	0.0173675	0.0663712	0
ENSMUSG00000021596.16		Mctp1	0	2.1e-06	-1.07125	0.19092	6.6164	0.281005	0.0035181	0.0511575	0
ENSMUSG00000010154.7		Spire2	6e-07	4.23e-05	-1.07256	0.215256	8.31864	0.286427	0.0002836	0.0692194	0
ENSMUSG00000026932.14		Nacc2	2e-07	1.59e-05	-1.07373	0.206793	5.77313	0.268254	0.0019476	0.0621975	0
ENSMUSG00000040055.9		Gjb6	1e-07	6.7e-06	-1.08255	0.201652	5.79382	0.223941	0.010404	0.0505913	0
ENSMUSG00000030093.7		Wnt7a	0.0001252	0.0038125	-1.08779	0.283594	5.35815	0.320293	0.0003066	0.120331	0
ENSMUSG00000061517.8		Sox21	8e-07	4.91e-05	-1.09009	0.220317	7.81558	0.289854	0.0004251	0.072384	0
ENSMUSG00000063296.5		Tmem117	0	0	-1.09137	0.168021	7.9552	0.304287	0.000414	0.0419324	0
ENSMUSG00000024176.10		Sox8	2.46e-05	0.0009543	-1.09401	0.259347	3.62631	0.246336	0.0142056	0.0454933	0
ENSMUSG00000031825.16		Crispld2	0	1e-07	-1.12384	0.181766	5.78551	0.32865	0.0030715	0.0464866	0
ENSMUSG00000089661.9		Mia	1.61e-05	0.0006747	-1.12812	0.261527	8.25835	0.387387	0.0003396	0.102255	0
ENSMUSG00000021751.13		Acox2	1.6e-06	9.43e-05	-1.13488	0.236391	4.46579	0.491956	0.0254869	0.0196511	0
ENSMUSG00000055254.15		Ntrk2	0	2e-07	-1.13658	0.186423	6.32212	0.495862	0.0069626	0.0451676	0
ENSMUSG00000021779.17		Thrb	0	0	-1.13779	0.167399	6.28455	0.360333	0.0038153	0.0382181	0
ENSMUSG00000023806.10		Rsph3b	2.1e-05	0.0008395	-1.16331	0.273459	8.07324	0.296409	0.0006823	0.111487	0
ENSMUSG00000037548.15		H2-DMb2	2.67e-05	0.0010188	-1.16392	0.27713	5.60138	0.290276	0.0053587	0.109843	0
ENSMUSG00000025089.15		Gfra1	3.61e-05	0.0013289	-1.17569	0.284613	4.86936	0.411416	0.0143727	0.107134	0
ENSMUSG00000049148.8		Plcxd3	0.000302	0.0079026	-1.18217	0.327147	3.28503	0.428734	0.0540026	0.106535	0
ENSMUSG00000054342.8		Kcnn4	0	0	-1.18691	0.159471	6.58953	0.349466	0.0017469	0.0363997	0
ENSMUSG00000019803.11		Nr2e1	0	0	-1.18976	0.185978	4.94019	0.398226	0.0064193	0.0454626	0
ENSMUSG00000041476.12		Smpx	1.9e-06	0.0001081	-1.19381	0.250327	3.96996	0.312637	0.0191691	0.0517294	0
ENSMUSG00000063873.10		Slc24a3	2.4e-06	0.0001365	-1.20835	0.256366	7.21383	0.65834	0.0010665	0.0975186	0
ENSMUSG00000041193.15		Pla2g5	0.0001562	0.0045459	-1.21394	0.321058	3.79025	0.58641	0.0246815	0.129936	0
ENSMUSG00000035109.14		Shc4	0	0	-1.24406	0.161282	7.08789	0.327103	0.001562	0.0374557	0
ENSMUSG00000040690.15		Col16a1	0	0	-1.2752	0.180837	5.10833	0.329843	0.0093102	0.0157577	0
ENSMUSG00000000202.9		Btbd17	0.0003175	0.0082523	-1.27523	0.354173	3.21904	0.403663	0.0421561	0.146002	0
ENSMUSG00000031385.14		Plxnb3	1.82e-05	0.0007498	-1.2849	0.299833	3.47594	0.529099	0.0425587	0.0149447	0
ENSMUSG00000091455.4		Otogl	0	0	-1.29765	0.164718	8.78556	0.483885	0.000191	0.0405071	0
ENSMUSG00000022780.5		Meltf	1e-07	1.16e-05	-1.31919	0.250946	5.84746	0.507472	0.0032737	0.0911874	0
ENSMUSG00000030077.11		Chl1	0.0003425	0.0088053	-1.32381	0.36969	5.19878	0.734774	0.0134972	0.191509	0
ENSMUSG00000039194.16		Rlbp1	3.1e-06	0.0001695	-1.33507	0.286342	4.4163	0.532076	0.0087163	0.114271	0
ENSMUSG00000031448.12		Adprhl1	0.0001167	0.0036111	-1.3446	0.348978	3.00655	0.514384	0.0430689	0.13961	0
ENSMUSG00000052613.16		Pcdh15	0	0	-1.34653	0.192767	6.89227	0.485651	0.0029795	0.0527589	0
ENSMUSG00000026255.15		Efhd1	0	4e-07	-1.34924	0.227815	8.1394	0.474906	0.0004415	0.0774083	0
ENSMUSG00000041577.5		Prelp	0	4.4e-06	-1.35352	0.24789	4.15755	0.448256	0.0235135	0.0002636	0
ENSMUSG00000010021.13		Kif19a	0	0	-1.36182	0.146374	7.34188	0.35863	0.0017966	0.0303414	0
ENSMUSG00000030339.7		Ltbr	9.95e-05	0.0031654	-1.36574	0.350923	4.20977	0.588192	0.0128708	0.171849	0
ENSMUSG00000069793.12		Slfn9	2e-07	1.38e-05	-1.37969	0.264234	7.98595	0.449115	0.0004352	0.104294	0
ENSMUSG00000009633.3		G0s2	0	1.8e-06	-1.40018	0.248208	4.08315	0.474295	0.0212835	0.0647264	0
ENSMUSG00000024254.15		Abcg8	0	0	-1.40269	0.217203	5.12034	0.441376	0.0069764	0.0637896	0
ENSMUSG00000061974.2		Cldn24	0.0002715	0.0072441	-1.42964	0.392646	3.30122	1.20964	0.078218	0.153039	0
ENSMUSG00000039706.11		Ldb2	0	0	-1.44411	0.197741	6.82353	0.568439	0.0105994	0.0480531	0
ENSMUSG00000041592.16		Sdk2	0	0	-1.45977	0.22399	6.76355	0.862958	0.0065939	0.0686633	0
ENSMUSG00000026163.17		Sphkap	1e-07	6.2e-06	-1.461	0.271412	4.30567	0.665548	0.0468138	0.0533346	0
ENSMUSG00000024330.17		Col11a2	0	0	-1.48029	0.196477	8.62741	0.437864	0.0015112	0.0563938	0
ENSMUSG00000029123.8		Stk32b	0	1e-07	-1.50484	0.244211	4.58354	0.586712	0.0129921	0.0764666	0
ENSMUSG00000026778.13		Prkcq	0	0	-1.56911	0.239111	7.69517	0.62506	0.0007404	0.0850206	0
ENSMUSG00000016942.6		Tmprss6	0	0	-1.57256	0.165382	5.87835	0.619364	0.0109974	0.0300295	0
ENSMUSG00000030862.13		Cpxm2	0	4e-07	-1.59607	0.270395	7.47051	0.636812	0.0006171	0.109053	0
ENSMUSG00000025551.13		Fgf14	1.51e-05	0.0006422	-1.60621	0.371129	3.10559	0.735833	0.0898759	0.116729	0
ENSMUSG00000049100.15		Pcdh10	0	0	-1.62361	0.248666	7.83669	0.50741	0.0060679	0.0866844	0
ENSMUSG00000052516.19		Robo2	0	0	-1.6261	0.146046	7.4592	0.656807	0.0039121	0.0280821	0
ENSMUSG00000038233.9		Fam198a	0	2e-07	-1.67823	0.277681	5.98577	0.584385	0.0027697	0.11289	0
ENSMUSG00000074971.4		Fibin	0	2e-07	-1.72625	0.283625	4.52087	0.773094	0.0157748	0.104889	0
ENSMUSG00000032925.16		Itgbl1	0	0	-1.7266	0.224734	4.53127	0.606405	0.0132564	0.0625014	0
ENSMUSG00000037705.13		Tecta	0	0	-1.76282	0.233549	10.5483	0.841347	3.79e-05	0.08178	0
ENSMUSG00000045318.6		Adra2c	1.95e-05	0.0007908	-1.77812	0.416353	6.14411	0.803272	0.0032752	0.25675	0
ENSMUSG00000026768.10		Itga8	0	0	-1.80258	0.285166	6.87794	0.651326	0.003256	0.118724	0
ENSMUSG00000063430.9		Wscd2	0	0	-1.85433	0.279095	4.95668	0.840108	0.0114098	0.105431	0
ENSMUSG00000021904.6		Sema3g	0	0	-1.87481	0.265182	4.22715	1.03432	0.0189829	0.0864995	0
ENSMUSG00000026051.8		1500015O10Rik	0	4e-07	-1.89401	0.318741	8.79433	1.18861	0.0002891	0.152105	0
ENSMUSG00000047992.11		Fam69c	0	7e-07	-1.90437	0.326563	4.57357	0.977543	0.013848	0.146117	0
ENSMUSG00000090119.1		Gm8185	1e-07	4.8e-06	-1.917	0.352323	3.00688	0.7281	0.0739571	0.0603159	0
ENSMUSG00000063867.2		Olfr1511	0.000148	0.0043486	-1.95201	0.51445	3.1598	1.10397	0.140322	0.256666	0
ENSMUSG00000011034.6		Slc5a1	0	4e-07	-2.07312	0.350418	5.51622	1.09138	0.0067538	0.177435	0
ENSMUSG00000025150.10		Cbr2	1.3e-06	7.71e-05	-2.37927	0.491033	3.19181	1.52288	0.0660926	0.295578	0
ENSMUSG00000079105.4		C7	1.91e-05	0.0007785	-2.41816	0.565569	2.3432	1.85254	0.105026	0.374776	0
ENSMUSG00000034990.15		Otoa	0	0	-2.87538	0.288596	7.06977	2.15481	0.0076782	0.117253	0
ENSMUSG00000098470.1		C1rb	1.63e-05	0.0006812	-3.92323	0.910152	2.05877	4.00709	0.136525	1.10604	0
ENSMUSG00000083773.4		Gm13394	0.0002081	0.0058191	-6.81455	1.83731	7.0321	13.5368	0.870008	4.19356	0
There are 764 significant genes between LIN28B and control at a q-value cut off of 0.01

## Sheet: ReadMe
Column Name	Description
target_id	Ensembl gene ID
ext_gene	gene name
pval	p value
qval	q value
b	beta coefficient (estimate of fold change)
se_b	standard error of beta coefficient
mean_obs	mean of the natural log counts of observation
var_obs	variance of observation
tech_var	technical variance of observation
sigma_sq	raw estimator of variance after removal of technical variance
smooth_sig	smooth regression fit for the shrinkage estimation
