# Supplementary material for: Follistatin promotes LIN28B-mediated supporting cell reprogramming and hair cell regeneration in the murine cochlea
Source: Sci Adv. 2022 Feb 11;8(6):eabj7651. doi: 10.1126/sciadv.abj7651 (PMC8836811; doi:10.1126/sciadv.abj7651)
Supplement: Supplementary file 2 — Tables S1 to S5 [file sciadv.abj7651_tables_s1_to_s5.zip › sciadv.abj7651_table_s3.xlsx]

## Sheet: Wald test Fst vs Control
target_id	ext_gene	pval	qval	b	se_b	mean_obs	var_obs	tech_var	sigma_sq	smooth_sigma_sq	final_sigma_sq	b_zscore
ENSMUSG00000021765.9	Fst	7.88394e-21	1.30053e-16	3.82732	0.40885	8.31641	4.48268	0.00135559	0.249382	0.0183326	0.249382	9.3612
ENSMUSG00000024647.14	Cbln2	2.93277e-07	0.000401266	2.32925	0.454246	6.06705	3.0548	0.00723616	0.302273	0.0232115	0.302273	5.12772
ENSMUSG00000046580.10	Gm7862	4.57536e-05	0.0313003	1.52832	0.374926	4.63297	0.759594	0.0185308	0.192323	0.0529456	0.192323	4.07632
ENSMUSG00000056306.5	Sertm1	1.0514e-07	0.000201396	1.37775	0.259092	4.78346	0.374637	0.00916943	0.0915234	0.0483756	0.0915234	5.31761
ENSMUSG00000053279.8	Aldh1a1	8.49209e-05	0.045185	1.19769	0.30475	7.85882	0.400935	0.000350258	0.138959	0.0171878	0.138959	3.93007
ENSMUSG00000047228.9	A2ml1	2.45778e-06	0.00235394	1.18524	0.251558	4.17149	0.511222	0.0267273	0.0219325	0.0681949	0.0681949	4.7116
ENSMUSG00000007888.15	Crlf1	3.71974e-08	7.91684e-05	0.927254	0.168479	5.29262	0.236743	0.00686342	0.025483	0.0357145	0.0357145	5.50367
ENSMUSG00000035551.6	Igfbpl1	2.03502e-05	0.0150165	0.896429	0.210379	6.4397	0.614255	0.00267271	0.0637165	0.0198239	0.0637165	4.26101
ENSMUSG00000049538.14	Adamts16	2.18245e-07	0.000348374	0.846772	0.163372	5.35014	0.184174	0.00544156	0.0268778	0.0345942	0.0345942	5.18309
ENSMUSG00000024747.3	Aldh1a7	5.76226e-06	0.00479896	0.799357	0.176267	7.54152	0.12532	0.000510692	0.0460942	0.0169268	0.0460942	4.53493
ENSMUSG00000034472.13	Rasd2	1.50357e-08	4.11442e-05	0.744342	0.131482	6.28685	0.211738	0.0016976	0.0242338	0.020956	0.0242338	5.66116
ENSMUSG00000032719.4	Sbspon	2.03826e-05	0.0150165	0.556145	0.13053	7.02755	0.136763	0.000861195	0.024696	0.0174423	0.024696	4.26066
ENSMUSG00000042073.15	Abhd14b	9.34222e-05	0.0483649	0.507918	0.13	6.17243	0.193916	0.00118041	0.0241695	0.0220396	0.0241695	3.90707
ENSMUSG00000033590.8	Myo5c	5.45921e-06	0.00475324	0.498913	0.10974	7.34688	0.10843	0.00108105	0.0144067	0.0169832	0.0169832	4.54632
ENSMUSG00000033032.15	Afap1l1	6.08518e-05	0.0353217	0.434329	0.108325	7.92099	0.115195	0.000303579	0.0167469	0.017298	0.017298	4.00948
ENSMUSG00000047446.18	Arl4a	3.37251e-05	0.0239261	-0.517974	0.124911	6.90194	0.109206	0.000901674	0.0225025	0.0178111	0.0225025	-4.14673
ENSMUSG00000078490.9	Cfap74	5.70748e-05	0.0341646	-0.524595	0.130348	6.16876	0.113759	0.00340808	0.0117576	0.0220777	0.0220777	-4.02459
ENSMUSG00000039239.14	Tgfb2	1.24185e-06	0.00137605	-0.563541	0.116222	8.74651	0.108634	0.000144531	0.00773302	0.0201167	0.0201167	-4.84884
ENSMUSG00000020140.15	Lgr5	1.29308e-06	0.00137605	-0.569421	0.117629	8.25341	0.150588	0.000493337	0.0202616	0.0181328	0.0202616	-4.84082
ENSMUSG00000035357.16	Pdzrn3	1.00484e-06	0.00120298	-0.602855	0.123266	7.10824	0.154618	0.000881052	0.0219106	0.0172631	0.0219106	-4.89069
ENSMUSG00000027570.15	Col9a3	3.67173e-06	0.00334914	-0.670528	0.144849	8.10403	0.244325	0.000612621	0.0308592	0.0177122	0.0308592	-4.62915
ENSMUSG00000046699.14	Slitrk4	4.98218e-05	0.0327999	-0.748911	0.184622	6.73899	0.264039	0.00170834	0.0494194	0.0183637	0.0494194	-4.05646
ENSMUSG00000024544.9	Ldlrad4	2.39055e-08	5.72387e-05	-0.802901	0.143862	5.7882	0.376246	0.0040023	0.0236753	0.027042	0.027042	-5.58106
ENSMUSG00000024593.15	Megf10	5.30825e-05	0.0327999	-0.828766	0.205058	5.47921	0.22624	0.0055465	0.0575265	0.0322461	0.0575265	-4.04162
ENSMUSG00000020846.6	Rflnb	2.8114e-07	0.000401266	-0.87776	0.170914	8.88346	0.510735	0.000139267	0.0436783	0.0208541	0.0436783	-5.13567
ENSMUSG00000038400.15	Pmepa1	6.18084e-07	0.000789293	-0.899936	0.180511	5.02501	0.327309	0.00709837	0.0187252	0.0417782	0.0417782	-4.98548
ENSMUSG00000045179.9	Sox3	8.48901e-05	0.045185	-0.902227	0.229565	4.38322	0.885466	0.017972	0.0475906	0.0610783	0.0610783	-3.93016
ENSMUSG00000049904.7	Tmem17	5.17897e-05	0.0327999	-0.9227	0.227974	4.34449	0.362186	0.0155812	0.0604335	0.0623767	0.0623767	-4.0474
ENSMUSG00000044288.6	Cnr1	4.10216e-10	1.30961e-06	-1.02716	0.164344	6.36033	0.496802	0.00616055	0.0343528	0.0203683	0.0343528	-6.25009
ENSMUSG00000050666.14	Vstm4	6.2847e-05	0.0354069	-1.12803	0.281878	6.39193	0.439115	0.00178866	0.117394	0.0201415	0.117394	-4.00186
ENSMUSG00000022483.17	Col2a1	8.85363e-14	4.23978e-10	-1.16024	0.155591	8.18043	0.28383	0.000131	0.0361818	0.017919	0.0361818	-7.45697
ENSMUSG00000034161.8	Scx	1.76143e-07	0.000306728	-1.20209	0.230158	6.27429	0.83042	0.00396412	0.0754946	0.0210651	0.0754946	-5.2229
ENSMUSG00000027358.6	Bmp2	6.98698e-06	0.00557648	-1.20408	0.267925	3.83783	1.15982	0.0284222	0.0598346	0.0792534	0.0792534	-4.49408
ENSMUSG00000031074.14	Fgf3	2.19234e-06	0.00221023	-1.2471	0.263388	6.22546	0.832276	0.00277226	0.101287	0.0215124	0.101287	-4.73483
ENSMUSG00000006205.13	Htra1	3.94465e-11	1.5112e-07	-1.3588	0.205687	5.10904	1.27488	0.0160722	0.0473883	0.0397259	0.0473883	-6.60614
ENSMUSG00000060572.17	Mfap2	3.90169e-16	2.49123e-12	-1.51241	0.185764	6.48609	0.853394	0.0023656	0.0493968	0.0195423	0.0493968	-8.14158
ENSMUSG00000117621.1	AC117239.2	1.3579e-20	1.30053e-16	-6.26373	0.67326	5.76588	8.39022	0.126363	0.553555	0.0273893	0.553555	-9.30358

## Sheet: ReadMe
Column Name	Description
target_id	Ensembl gene ID
ext_gene	gene name
pval	p value
qval	q value
b	beta coefficient (estimate of fold change)
se_b	standard error of beta coefficient
mean_obs	mean of the natural log counts of observation
var_obs	variance of observation
tech_var	technical variance of observation
sigma_sq	raw estimator of variance after removal of technical variance
smooth_sig	smooth regression fit for the shrinkage estimation
