# Supplementary material for: Follistatin promotes LIN28B-mediated supporting cell reprogramming and hair cell regeneration in the murine cochlea
Source: Sci Adv. 2022 Feb 11;8(6):eabj7651. doi: 10.1126/sciadv.abj7651 (PMC8836811; doi:10.1126/sciadv.abj7651)
Supplement: Supplementary file 2 — Tables S1 to S5 [file sciadv.abj7651_tables_s1_to_s5.zip › sciadv.abj7651_table_s4.xlsx]

## Sheet: GO Biological Processes
Category	CategoryID	GO	Description	PARENT_GO	LogP	Enrichment	Z-score	#TotalGeneInLibrary	#GeneInGO	#GeneInHitList	#GeneInGOAndHitList	%InGO	STDV %InGO	GeneID	Hits	Log(q-value)	GeneList
GO Biological Processes	19	GO:0048598	embryonic morphogenesis	19_GO:0032502 developmental process	-12	4.2	9.6	20558	653	271	36	13	2.1	11481|11668|11921|12577|13388|13836|14179|14180|14183|14268|14472|14581|16323|16814|17260|18530|18998|19130|19252|20666|21380|21384|21386|21812|22420|23796|71436|98711|109934|216795|230824|240672|242022|243905|320145|636931	Acvr2b|Aldh1a1|Atoh1|Cdkn1c|Dll1|Epha2|Fgf8|Fgf9|Fgfr2|Fn1|Gbx2|Gfi1|Inhba|Lbx1|Mef2c|Pcdh8|Pou4f3|Prox1|Dusp1|Sox11|Tbx1|Tbx15|Tbx3|Tgfbr1|Wnt6|Aplnr|Flrt3|Rdh10|Abr|Wnt9a|Grhl3|Dusp5|Frem2|Zfp568|Sp8|Trim71	-8.1	MyList
GO Biological Processes	19	GO:0001525	angiogenesis	19_GO:0032502 developmental process	-11	4.4	9.2	20558	537	271	31	11	1.9	13388|13836|14179|14180|14181|14183|14257|14268|14472|15277|15364|16476|16878|17242|18211|18606|18751|19225|20620|20927|20963|21380|21687|21812|23796|53417|64074|66214|109254|226841|230126	Dll1|Epha2|Fgf8|Fgf9|Fgfbp1|Fgfr2|Flt4|Fn1|Gbx2|Hk2|Hmga2|Jun|Lif|Mdk|Ntrk1|Enpp2|Prkcb|Ptgs2|Plk2|Abcc8|Syk|Tbx1|Tek|Tgfbr1|Aplnr|Hif3a|Smoc2|Rgcc|Adtrp|Vash2|Shb	-7.3	MyList
GO Biological Processes	19	GO:0001568	blood vessel development	19_GO:0032502 developmental process	-10	3.6	8.2	20558	747	271	35	13	2	11481|13388|13836|14179|14180|14181|14183|14257|14268|14472|15277|15364|16476|16878|17242|17260|18211|18606|18751|19130|19225|20620|20927|20963|21380|21386|21687|21812|23796|53417|64074|66214|109254|226841|230126	Acvr2b|Dll1|Epha2|Fgf8|Fgf9|Fgfbp1|Fgfr2|Flt4|Fn1|Gbx2|Hk2|Hmga2|Jun|Lif|Mdk|Mef2c|Ntrk1|Enpp2|Prkcb|Prox1|Ptgs2|Plk2|Abcc8|Syk|Tbx1|Tbx3|Tek|Tgfbr1|Aplnr|Hif3a|Smoc2|Rgcc|Adtrp|Vash2|Shb	-6.3	MyList
GO Biological Processes	19	GO:0048568	embryonic organ development	19_GO:0032502 developmental process	-9.6	4.1	8.3	20558	514	271	28	10	1.8	11668|11921|12577|13388|13836|14179|14180|14183|14472|14581|16669|16814|16878|17260|18998|19130|20666|21380|21384|21386|21679|21812|98711|109934|216795|226841|230824|243905	Aldh1a1|Atoh1|Cdkn1c|Dll1|Epha2|Fgf8|Fgf9|Fgfr2|Gbx2|Gfi1|Krt19|Lbx1|Lif|Mef2c|Pou4f3|Prox1|Sox11|Tbx1|Tbx15|Tbx3|Tead4|Tgfbr1|Rdh10|Abr|Wnt9a|Vash2|Grhl3|Zfp568	-6.2	MyList
GO Biological Processes	19	GO:0048514	blood vessel morphogenesis	19_GO:0032502 developmental process	-9.8	3.7	8.2	20558	648	271	32	12	2	13388|13836|14179|14180|14181|14183|14257|14268|14472|15277|15364|16476|16878|17242|18211|18606|18751|19130|19225|20620|20927|20963|21380|21687|21812|23796|53417|64074|66214|109254|226841|230126	Dll1|Epha2|Fgf8|Fgf9|Fgfbp1|Fgfr2|Flt4|Fn1|Gbx2|Hk2|Hmga2|Jun|Lif|Mdk|Ntrk1|Enpp2|Prkcb|Prox1|Ptgs2|Plk2|Abcc8|Syk|Tbx1|Tek|Tgfbr1|Aplnr|Hif3a|Smoc2|Rgcc|Adtrp|Vash2|Shb	-6.2	MyList
GO Biological Processes	19	GO:0072358	cardiovascular system development	19_GO:0032502 developmental process	-9.6	3.4	7.9	20558	781	271	35	13	2	11481|13388|13836|14179|14180|14181|14183|14257|14268|14472|15277|15364|16476|16878|17242|17260|18211|18606|18751|19130|19225|20620|20927|20963|21380|21386|21687|21812|23796|53417|64074|66214|109254|226841|230126	Acvr2b|Dll1|Epha2|Fgf8|Fgf9|Fgfbp1|Fgfr2|Flt4|Fn1|Gbx2|Hk2|Hmga2|Jun|Lif|Mdk|Mef2c|Ntrk1|Enpp2|Prkcb|Prox1|Ptgs2|Plk2|Abcc8|Syk|Tbx1|Tbx3|Tek|Tgfbr1|Aplnr|Hif3a|Smoc2|Rgcc|Adtrp|Vash2|Shb	-6.2	MyList
GO Biological Processes	19	GO:0001944	vasculature development	19_GO:0032502 developmental process	-9.6	3.4	7.9	20558	781	271	35	13	2	11481|13388|13836|14179|14180|14181|14183|14257|14268|14472|15277|15364|16476|16878|17242|17260|18211|18606|18751|19130|19225|20620|20927|20963|21380|21386|21687|21812|23796|53417|64074|66214|109254|226841|230126	Acvr2b|Dll1|Epha2|Fgf8|Fgf9|Fgfbp1|Fgfr2|Flt4|Fn1|Gbx2|Hk2|Hmga2|Jun|Lif|Mdk|Mef2c|Ntrk1|Enpp2|Prkcb|Prox1|Ptgs2|Plk2|Abcc8|Syk|Tbx1|Tbx3|Tek|Tgfbr1|Aplnr|Hif3a|Smoc2|Rgcc|Adtrp|Vash2|Shb	-6.2	MyList
GO Biological Processes	19	GO:0048562	embryonic organ morphogenesis	19_GO:0032502 developmental process	-9.3	5.1	8.6	20558	329	271	22	8.1	1.7	11668|11921|13388|13836|14179|14180|14183|14472|14581|16814|17260|18998|19130|20666|21380|21384|21386|21812|98711|109934|216795|230824	Aldh1a1|Atoh1|Dll1|Epha2|Fgf8|Fgf9|Fgfr2|Gbx2|Gfi1|Lbx1|Mef2c|Pou4f3|Prox1|Sox11|Tbx1|Tbx15|Tbx3|Tgfbr1|Rdh10|Abr|Wnt9a|Grhl3	-5.9	MyList
GO Biological Processes	19	GO:0070848	response to growth factor	19_GO:0050896 response to stimulus	-8.9	3.6	7.7	20558	630	271	30	11	1.9	11481|12579|13388|13555|13836|14170|14179|14180|14181|14183|14257|14313|14783|16476|17260|18211|18751|20666|21380|21687|21812|64074|69640|71436|80903|107765|110351|226101|319922|636931	Acvr2b|Cdkn2b|Dll1|E2f1|Epha2|Fgf15|Fgf8|Fgf9|Fgfbp1|Fgfr2|Flt4|Fst|Grb10|Jun|Mef2c|Ntrk1|Prkcb|Sox11|Tbx1|Tek|Tgfbr1|Smoc2|Fam83g|Flrt3|Fgf16|Ankrd1|Rap1gap|Myof|Vwc2|Trim71	-5.5	MyList
GO Biological Processes	19	GO:0048729	tissue morphogenesis	19_GO:0032502 developmental process	-8.8	3.5	7.6	20558	672	271	31	11	1.9	11668|13388|13836|14179|14183|14313|14472|15364|15904|16323|16814|16878|17242|17260|18530|19130|20666|21380|21386|21687|21812|21923|22420|71436|98711|107765|230824|242022|243905|271127|636931	Aldh1a1|Dll1|Epha2|Fgf8|Fgfr2|Fst|Gbx2|Hmga2|Id4|Inhba|Lbx1|Lif|Mdk|Mef2c|Pcdh8|Prox1|Sox11|Tbx1|Tbx3|Tek|Tgfbr1|Tnc|Wnt6|Flrt3|Rdh10|Ankrd1|Grhl3|Frem2|Zfp568|Adamts16|Trim71	-5.5	MyList
GO Biological Processes	19	GO:0001667	ameboidal-type cell migration	19_GO:0040011 locomotion	-8.6	4.3	7.9	20558	427	271	24	8.9	1.7	13616|13836|14170|14179|14181|14257|14472|16476|17260|18606|19130|19225|20360|20620|21380|21687|21812|26456|64074|66214|67338|80903|109254|384009	Edn3|Epha2|Fgf15|Fgf8|Fgfbp1|Flt4|Gbx2|Jun|Mef2c|Enpp2|Prox1|Ptgs2|Sema6c|Plk2|Tbx1|Tek|Tgfbr1|Sema4g|Smoc2|Rgcc|Rffl|Fgf16|Adtrp|Glipr2	-5.4	MyList
GO Biological Processes	19	GO:0002009	morphogenesis of an epithelium	19_GO:0032502 developmental process	-8.6	3.7	7.7	20558	568	271	28	10	1.8	11668|13388|13836|14179|14183|14313|14472|15364|15904|16814|16878|17242|17260|18530|19130|20666|21380|21386|21687|21923|22420|71436|98711|230824|242022|243905|271127|636931	Aldh1a1|Dll1|Epha2|Fgf8|Fgfr2|Fst|Gbx2|Hmga2|Id4|Lbx1|Lif|Mdk|Mef2c|Pcdh8|Prox1|Sox11|Tbx1|Tbx3|Tek|Tnc|Wnt6|Flrt3|Rdh10|Grhl3|Frem2|Zfp568|Adamts16|Trim71	-5.4	MyList
GO Biological Processes	19	GO:0071363	cellular response to growth factor stimulus	19_GO:0050896 response to stimulus	-8.5	3.6	7.5	20558	616	271	29	11	1.9	11481|12579|13388|13555|14170|14179|14180|14181|14183|14257|14313|14783|16476|17260|18211|18751|20666|21380|21687|21812|64074|69640|71436|80903|107765|110351|226101|319922|636931	Acvr2b|Cdkn2b|Dll1|E2f1|Fgf15|Fgf8|Fgf9|Fgfbp1|Fgfr2|Flt4|Fst|Grb10|Jun|Mef2c|Ntrk1|Prkcb|Sox11|Tbx1|Tek|Tgfbr1|Smoc2|Fam83g|Flrt3|Fgf16|Ankrd1|Rap1gap|Myof|Vwc2|Trim71	-5.3	MyList
GO Biological Processes	19	GO:0050673	epithelial cell proliferation	19_GO:0008283 cell proliferation	-8.3	4.1	7.7	20558	439	271	24	8.9	1.7	12444|12578|12579|12737|13836|14180|14181|14183|14257|14313|15364|16476|17242|17260|18096|19130|20666|21380|21687|21812|23796|66214|110351|226841	Ccnd2|Cdkn2a|Cdkn2b|Cldn1|Epha2|Fgf9|Fgfbp1|Fgfr2|Flt4|Fst|Hmga2|Jun|Mdk|Mef2c|Nkx6-1|Prox1|Sox11|Tbx1|Tek|Tgfbr1|Aplnr|Rgcc|Rap1gap|Vash2	-5.2	MyList
GO Biological Processes	19	GO:0000082	G1/S transition of mitotic cell cycle	19_GO:0009987 cellular process	-7.7	6.2	8.2	20558	183	271	15	5.5	1.4	12013|12444|12445|12575|12578|12579|13555|13559|15904|16323|16493|20620|57775|66214|636931	Bach1|Ccnd2|Ccnd3|Cdkn1a|Cdkn2a|Cdkn2b|E2f1|E2f5|Id4|Inhba|Kcna5|Plk2|Usp29|Rgcc|Trim71	-4.6	MyList
GO Biological Processes	19	GO:0050678	regulation of epithelial cell proliferation	19_GO:0008283 cell proliferation	-7.6	4.3	7.4	20558	372	271	21	7.7	1.6	12444|12578|12579|12737|14180|14181|14183|14257|15364|16476|17242|17260|19130|20666|21380|21687|21812|23796|66214|110351|226841	Ccnd2|Cdkn2a|Cdkn2b|Cldn1|Fgf9|Fgfbp1|Fgfr2|Flt4|Hmga2|Jun|Mdk|Mef2c|Prox1|Sox11|Tbx1|Tek|Tgfbr1|Aplnr|Rgcc|Rap1gap|Vash2	-4.6	MyList
GO Biological Processes	19	GO:0030855	epithelial cell differentiation	19_GO:0032502 developmental process	-7.2	3.3	6.7	20558	621	271	27	10	1.8	11481|11921|12577|12737|13388|13710|13836|14179|14183|14581|16476|16878|17133|17260|18096|18211|18426|18998|19130|19225|20666|20753|21380|21386|21812|77889|109674	Acvr2b|Atoh1|Cdkn1c|Cldn1|Dll1|Elf3|Epha2|Fgf8|Fgfr2|Gfi1|Jun|Lif|Maff|Mef2c|Nkx6-1|Ntrk1|Ovol1|Pou4f3|Prox1|Ptgs2|Sox11|Sprr1a|Tbx1|Tbx3|Tgfbr1|Lbh|Ampd2	-4.3	MyList
GO Biological Processes	19	GO:0008285	negative regulation of cell proliferation	19_GO:0008283 cell proliferation	-7.3	3.1	6.7	20558	699	271	29	11	1.9	12062|12227|12575|12578|12579|13388|13555|14183|16323|16468|16476|16814|16878|17260|18211|18426|18708|19130|19225|19252|20666|20927|21812|58801|66214|73191|110351|216795|232441	Bdkrb2|Btg2|Cdkn1a|Cdkn2a|Cdkn2b|Dll1|E2f1|Fgfr2|Inhba|Jarid2|Jun|Lbx1|Lif|Mef2c|Ntrk1|Ovol1|Pik3r1|Prox1|Ptgs2|Dusp1|Sox11|Abcc8|Tgfbr1|Pmaip1|Rgcc|Fezf1|Rap1gap|Wnt9a|Rerg	-4.3	MyList
GO Biological Processes	19	GO:0044843	cell cycle G1/S phase transition	19_GO:0009987 cellular process	-7.1	5.7	7.7	20558	201	271	15	5.5	1.4	12013|12444|12445|12575|12578|12579|13555|13559|15904|16323|16493|20620|57775|66214|636931	Bach1|Ccnd2|Ccnd3|Cdkn1a|Cdkn2a|Cdkn2b|E2f1|E2f5|Id4|Inhba|Kcna5|Plk2|Usp29|Rgcc|Trim71	-4.2	MyList
GO Biological Processes	19	GO:0007507	heart development	19_GO:0032502 developmental process	-7.1	3.2	6.6	20558	632	271	27	10	1.8	11481|12575|13388|14170|14179|14180|14183|14200|14268|16468|16476|16814|17260|17691|19130|20666|21380|21386|21687|21812|23796|71436|75590|107765|225288|242022|666794	Acvr2b|Cdkn1a|Dll1|Fgf15|Fgf8|Fgf9|Fgfr2|Fhl2|Fn1|Jarid2|Jun|Lbx1|Mef2c|Sik1|Prox1|Sox11|Tbx1|Tbx3|Tek|Tgfbr1|Aplnr|Flrt3|Dusp9|Ankrd1|Fhod3|Frem2|Rbm24	-4.2	MyList
GO Biological Processes	19	GO:0060485	mesenchyme development	19_GO:0032502 developmental process	-6.7	4.6	7	20558	280	271	17	6.3	1.5	13616|14170|14179|14180|14183|14472|17242|17260|20360|20666|21380|21812|26456|66214|98711|384009|666794	Edn3|Fgf15|Fgf8|Fgf9|Fgfr2|Gbx2|Mdk|Mef2c|Sema6c|Sox11|Tbx1|Tgfbr1|Sema4g|Rgcc|Rdh10|Glipr2|Rbm24	-3.8	MyList
GO Biological Processes	19	GO:0048762	mesenchymal cell differentiation	19_GO:0032502 developmental process	-6.5	5.1	7.1	20558	225	271	15	5.5	1.4	13616|14170|14179|14183|14472|17242|17260|20360|20666|21380|21812|26456|66214|98711|384009	Edn3|Fgf15|Fgf8|Fgfr2|Gbx2|Mdk|Mef2c|Sema6c|Sox11|Tbx1|Tgfbr1|Sema4g|Rgcc|Rdh10|Glipr2	-3.7	MyList
GO Biological Processes	19	GO:0045165	cell fate commitment	19_GO:0032502 developmental process	-6.5	4.5	6.9	20558	289	271	17	6.3	1.5	11921|11924|13388|14179|14183|14581|16814|17260|18096|19130|21380|21384|21386|21679|21812|22420|216795	Atoh1|Neurog2|Dll1|Fgf8|Fgfr2|Gfi1|Lbx1|Mef2c|Nkx6-1|Prox1|Tbx1|Tbx15|Tbx3|Tead4|Tgfbr1|Wnt6|Wnt9a	-3.7	MyList
GO Biological Processes	19	GO:0045765	regulation of angiogenesis	19_GO:0032502 developmental process	-6.6	4.3	6.8	20558	320	271	18	6.6	1.5	13388|13836|14181|15277|15364|16878|17242|18211|18606|18751|19225|20620|20927|21687|23796|64074|66214|226841	Dll1|Epha2|Fgfbp1|Hk2|Hmga2|Lif|Mdk|Ntrk1|Enpp2|Prkcb|Ptgs2|Plk2|Abcc8|Tek|Aplnr|Smoc2|Rgcc|Vash2	-3.7	MyList
GO Biological Processes	19	GO:1901342	regulation of vasculature development	19_GO:0032502 developmental process	-6.5	4	6.7	20558	356	271	19	7	1.6	13388|13836|14180|14181|15277|15364|16878|17242|18211|18606|18751|19225|20620|20927|21687|23796|64074|66214|226841	Dll1|Epha2|Fgf9|Fgfbp1|Hk2|Hmga2|Lif|Mdk|Ntrk1|Enpp2|Prkcb|Ptgs2|Plk2|Abcc8|Tek|Aplnr|Smoc2|Rgcc|Vash2	-3.7	MyList
GO Biological Processes	19	GO:0007169	transmembrane receptor protein tyrosine kinase signaling pathway	19_GO:0023052 signaling	-6.5	3.2	6.3	20558	588	271	25	9.2	1.8	12445|13388|13836|14170|14179|14180|14181|14183|14257|14586|14783|15162|16008|18211|18708|18751|20963|21687|23921|64074|71436|80903|215653|226101|636931	Ccnd3|Dll1|Epha2|Fgf15|Fgf8|Fgf9|Fgfbp1|Fgfr2|Flt4|Gfra2|Grb10|Hck|Igfbp2|Ntrk1|Pik3r1|Prkcb|Syk|Tek|Sh2b2|Smoc2|Flrt3|Fgf16|Rassf2|Myof|Trim71	-3.7	MyList
GO Biological Processes	19	GO:0044344	cellular response to fibroblast growth factor stimulus	19_GO:0050896 response to stimulus	-6.4	8.2	8	20558	93	271	10	3.7	1.1	14170|14179|14180|14181|14183|21380|64074|71436|80903|636931	Fgf15|Fgf8|Fgf9|Fgfbp1|Fgfr2|Tbx1|Smoc2|Flrt3|Fgf16|Trim71	-3.6	MyList
GO Biological Processes	19	GO:0071774	response to fibroblast growth factor	19_GO:0050896 response to stimulus	-6.3	8	7.9	20558	95	271	10	3.7	1.1	14170|14179|14180|14181|14183|21380|64074|71436|80903|636931	Fgf15|Fgf8|Fgf9|Fgfbp1|Fgfr2|Tbx1|Smoc2|Flrt3|Fgf16|Trim71	-3.6	MyList
GO Biological Processes	19	GO:0042472	inner ear morphogenesis	19_GO:0032502 developmental process	-6.4	7.1	7.7	20558	117	271	11	4.1	1.2	11921|13388|14179|14180|14183|14472|14581|18998|21380|109934|230824	Atoh1|Dll1|Fgf8|Fgf9|Fgfr2|Gbx2|Gfi1|Pou4f3|Tbx1|Abr|Grhl3	-3.6	MyList
GO Biological Processes	19	GO:0090132	epithelium migration	19_GO:0032501 multicellular organismal process	-6.3	4.4	6.7	20558	296	271	17	6.3	1.5	13836|14179|14181|14257|16476|17260|18606|19130|19225|20620|21687|21812|64074|66214|80903|109254|384009	Epha2|Fgf8|Fgfbp1|Flt4|Jun|Mef2c|Enpp2|Prox1|Ptgs2|Plk2|Tek|Tgfbr1|Smoc2|Rgcc|Fgf16|Adtrp|Glipr2	-3.6	MyList
GO Biological Processes	19	GO:0090130	tissue migration	19_GO:0032501 multicellular organismal process	-6.3	4.3	6.7	20558	298	271	17	6.3	1.5	13836|14179|14181|14257|16476|17260|18606|19130|19225|20620|21687|21812|64074|66214|80903|109254|384009	Epha2|Fgf8|Fgfbp1|Flt4|Jun|Mef2c|Enpp2|Prox1|Ptgs2|Plk2|Tek|Tgfbr1|Smoc2|Rgcc|Fgf16|Adtrp|Glipr2	-3.6	MyList
GO Biological Processes	19	GO:0061564	axon development	19_GO:0071840 cellular component organization or biogenesis	-6.3	3.3	6.3	20558	523	271	23	8.5	1.7	11921|11924|13836|14179|14183|14268|14472|16476|18039|18040|18096|18164|18211|18998|20360|21923|22152|26456|56336|71436|73191|226841|237847	Atoh1|Neurog2|Epha2|Fgf8|Fgfr2|Fn1|Gbx2|Jun|Nefl|Nefm|Nkx6-1|Nptx1|Ntrk1|Pou4f3|Sema6c|Tnc|Tubb3|Sema4g|B4galt5|Flrt3|Fezf1|Vash2|Rtn4rl1	-3.6	MyList
GO Biological Processes	19	GO:0030155	regulation of cell adhesion	19_GO:0022610 biological adhesion	-6.4	2.9	6.1	20558	724	271	28	10	1.8	11687|12522|12578|13388|13836|14268|14345|16008|16453|16878|17242|18530|18606|18708|19252|20963|21687|21923|27205|64074|66214|75697|77976|109254|110351|230126|230379|319922	Alox15|Cd83|Cdkn2a|Dll1|Epha2|Fn1|Fut4|Igfbp2|Jak3|Lif|Mdk|Pcdh8|Enpp2|Pik3r1|Dusp1|Syk|Tek|Tnc|Podxl|Smoc2|Rgcc|C2cd4b|Nuak1|Adtrp|Rap1gap|Shb|Acer2|Vwc2	-3.6	MyList
GO Biological Processes	19	GO:0000079	regulation of cyclin-dependent protein serine/threonine kinase activity	19_GO:0008152 metabolic process	-6.2	9	8.1	20558	76	271	9	3.3	1.1	12444|12445|12575|12577|12578|12579|19130|66214|380694	Ccnd2|Ccnd3|Cdkn1a|Cdkn1c|Cdkn2a|Cdkn2b|Prox1|Rgcc|Ccnjl	-3.5	MyList
GO Biological Processes	19	GO:0001935	endothelial cell proliferation	19_GO:0008283 cell proliferation	-6.1	6.1	7.2	20558	150	271	12	4.4	1.2	13836|14181|14257|16476|17242|17260|19130|21687|21812|23796|66214|226841	Epha2|Fgfbp1|Flt4|Jun|Mdk|Mef2c|Prox1|Tek|Tgfbr1|Aplnr|Rgcc|Vash2	-3.5	MyList
GO Biological Processes	19	GO:0050679	positive regulation of epithelial cell proliferation	19_GO:0008283 cell proliferation	-6.1	5.1	6.9	20558	208	271	14	5.2	1.3	12444|12737|14180|14181|14183|14257|15364|16476|17242|19130|20666|21380|23796|226841	Ccnd2|Cldn1|Fgf9|Fgfbp1|Fgfr2|Flt4|Hmga2|Jun|Mdk|Prox1|Sox11|Tbx1|Aplnr|Vash2	-3.5	MyList
GO Biological Processes	19	GO:0008543	fibroblast growth factor receptor signaling pathway	19_GO:0023052 signaling	-6.1	8.8	7.9	20558	78	271	9	3.3	1.1	14170|14179|14180|14181|14183|64074|71436|80903|636931	Fgf15|Fgf8|Fgf9|Fgfbp1|Fgfr2|Smoc2|Flrt3|Fgf16|Trim71	-3.4	MyList
GO Biological Processes	19	GO:0007346	regulation of mitotic cell cycle	19_GO:0050789 regulation of biological process	-6	3.3	6.1	20558	502	271	22	8.1	1.7	12227|12444|12445|12575|12577|12578|12579|13555|13616|14179|14183|16493|17536|17691|18426|20620|64074|66214|67874|216795|230126|327799	Btg2|Ccnd2|Ccnd3|Cdkn1a|Cdkn1c|Cdkn2a|Cdkn2b|E2f1|Edn3|Fgf8|Fgfr2|Kcna5|Meis2|Sik1|Ovol1|Plk2|Smoc2|Rgcc|Rprm|Wnt9a|Shb|Usp44	-3.4	MyList
GO Biological Processes	19	GO:1904029	regulation of cyclin-dependent protein kinase activity	19_GO:0008152 metabolic process	-6	8.5	7.8	20558	80	271	9	3.3	1.1	12444|12445|12575|12577|12578|12579|19130|66214|380694	Ccnd2|Ccnd3|Cdkn1a|Cdkn1c|Cdkn2a|Cdkn2b|Prox1|Rgcc|Ccnjl	-3.3	MyList
GO Biological Processes	19	GO:0045766	positive regulation of angiogenesis	19_GO:0048518 positive regulation of biological process	-5.9	5.2	6.8	20558	188	271	13	4.8	1.3	13388|14181|15277|15364|17242|18211|18751|19225|20620|21687|23796|64074|226841	Dll1|Fgfbp1|Hk2|Hmga2|Mdk|Ntrk1|Prkcb|Ptgs2|Plk2|Tek|Aplnr|Smoc2|Vash2	-3.3	MyList
GO Biological Processes	19	GO:0048754	branching morphogenesis of an epithelial tube	19_GO:0032502 developmental process	-5.8	5.2	6.7	20558	189	271	13	4.8	1.3	13836|14179|14183|14472|15364|17242|21380|21386|21687|21923|22420|98711|271127	Epha2|Fgf8|Fgfr2|Gbx2|Hmga2|Mdk|Tbx1|Tbx3|Tek|Tnc|Wnt6|Rdh10|Adamts16	-3.3	MyList
GO Biological Processes	19	GO:0060562	epithelial tube morphogenesis	19_GO:0032502 developmental process	-5.9	3.7	6.2	20558	390	271	19	7	1.6	13388|13836|14179|14183|14472|15364|16814|17242|17260|20666|21380|21386|21687|21923|22420|98711|230824|271127|636931	Dll1|Epha2|Fgf8|Fgfr2|Gbx2|Hmga2|Lbx1|Mdk|Mef2c|Sox11|Tbx1|Tbx3|Tek|Tnc|Wnt6|Rdh10|Grhl3|Adamts16|Trim71	-3.3	MyList
GO Biological Processes	19	GO:0007423	sensory organ development	19_GO:0032502 developmental process	-5.9	3	5.9	20558	636	271	25	9.2	1.8	11481|11668|11921|12577|13388|13836|14179|14180|14183|14472|14581|16323|16476|16878|17536|17537|18998|19130|20666|21380|21812|98711|109934|230824|242022	Acvr2b|Aldh1a1|Atoh1|Cdkn1c|Dll1|Epha2|Fgf8|Fgf9|Fgfr2|Gbx2|Gfi1|Inhba|Jun|Lif|Meis2|Meis3|Pou4f3|Prox1|Sox11|Tbx1|Tgfbr1|Rdh10|Abr|Grhl3|Frem2	-3.3	MyList
GO Biological Processes	19	GO:0001936	regulation of endothelial cell proliferation	19_GO:0008283 cell proliferation	-5.7	6.2	7	20558	135	271	11	4.1	1.2	14181|14257|16476|17242|17260|19130|21687|21812|23796|66214|226841	Fgfbp1|Flt4|Jun|Mdk|Mef2c|Prox1|Tek|Tgfbr1|Aplnr|Rgcc|Vash2	-3.2	MyList
GO Biological Processes	19	GO:0061138	morphogenesis of a branching epithelium	19_GO:0032502 developmental process	-5.7	4.7	6.5	20558	226	271	14	5.2	1.3	13836|14179|14183|14472|15364|17242|19130|21380|21386|21687|21923|22420|98711|271127	Epha2|Fgf8|Fgfr2|Gbx2|Hmga2|Mdk|Prox1|Tbx1|Tbx3|Tek|Tnc|Wnt6|Rdh10|Adamts16	-3.2	MyList
GO Biological Processes	19	GO:0010631	epithelial cell migration	19_GO:0040011 locomotion	-5.7	4.1	6.2	20558	294	271	16	5.9	1.4	13836|14181|14257|16476|17260|18606|19130|19225|20620|21687|21812|64074|66214|80903|109254|384009	Epha2|Fgfbp1|Flt4|Jun|Mef2c|Enpp2|Prox1|Ptgs2|Plk2|Tek|Tgfbr1|Smoc2|Rgcc|Fgf16|Adtrp|Glipr2	-3.2	MyList
GO Biological Processes	19	GO:0007389	pattern specification process	19_GO:0032502 developmental process	-5.8	3.3	6	20558	479	271	21	7.7	1.6	11481|12227|13388|14179|14183|14313|14472|16814|17260|17305|17536|17537|18096|18530|21380|21386|21812|22420|73191|230824|320145	Acvr2b|Btg2|Dll1|Fgf8|Fgfr2|Fst|Gbx2|Lbx1|Mef2c|Mfng|Meis2|Meis3|Nkx6-1|Pcdh8|Tbx1|Tbx3|Tgfbr1|Wnt6|Fezf1|Grhl3|Sp8	-3.2	MyList
GO Biological Processes	19	GO:0030335	positive regulation of cell migration	19_GO:0040011 locomotion	-5.7	3.1	5.8	20558	564	271	23	8.5	1.7	12737|12740|13616|14180|14181|14257|14268|14345|16476|17242|18606|18708|19130|19225|20360|20620|21687|21812|26456|64074|80903|109270|384009	Cldn1|Cldn4|Edn3|Fgf9|Fgfbp1|Flt4|Fn1|Fut4|Jun|Mdk|Enpp2|Pik3r1|Prox1|Ptgs2|Sema6c|Plk2|Tek|Tgfbr1|Sema4g|Smoc2|Fgf16|Prr5|Glipr2	-3.2	MyList
GO Biological Processes	19	GO:0001945	lymph vessel development	19_GO:0032502 developmental process	-5.6	15	9	20558	30	271	6	2.2	0.89	11481|13836|14257|19130|20963|21380	Acvr2b|Epha2|Flt4|Prox1|Syk|Tbx1	-3.1	MyList
GO Biological Processes	19	GO:0042471	ear morphogenesis	19_GO:0032502 developmental process	-5.6	6	6.8	20558	139	271	11	4.1	1.2	11921|13388|14179|14180|14183|14472|14581|18998|21380|109934|230824	Atoh1|Dll1|Fgf8|Fgf9|Fgfr2|Gbx2|Gfi1|Pou4f3|Tbx1|Abr|Grhl3	-3.1	MyList
GO Biological Processes	19	GO:0048771	tissue remodeling	19_GO:0032501 multicellular organismal process	-5.6	5	6.5	20558	199	271	13	4.8	1.3	11481|12578|13710|13836|14179|14257|16878|17242|17260|20963|21380|109934|215653	Acvr2b|Cdkn2a|Elf3|Epha2|Fgf8|Flt4|Lif|Mdk|Mef2c|Syk|Tbx1|Abr|Rassf2	-3.1	MyList
GO Biological Processes	19	GO:0010632	regulation of epithelial cell migration	19_GO:0040011 locomotion	-5.5	4.5	6.3	20558	235	271	14	5.2	1.3	13836|14181|14257|16476|17260|18606|19130|19225|20620|21687|64074|66214|80903|384009	Epha2|Fgfbp1|Flt4|Jun|Mef2c|Enpp2|Prox1|Ptgs2|Plk2|Tek|Smoc2|Rgcc|Fgf16|Glipr2	-3.1	MyList
GO Biological Processes	19	GO:0044772	mitotic cell cycle phase transition	19_GO:0009987 cellular process	-5.5	3.6	5.9	20558	377	271	18	6.6	1.5	12013|12444|12445|12575|12577|12578|12579|13555|13559|15904|16323|16493|20620|57775|66214|327799|380694|636931	Bach1|Ccnd2|Ccnd3|Cdkn1a|Cdkn1c|Cdkn2a|Cdkn2b|E2f1|E2f5|Id4|Inhba|Kcna5|Plk2|Usp29|Rgcc|Usp44|Ccnjl|Trim71	-3.1	MyList
GO Biological Processes	19	GO:0001655	urogenital system development	19_GO:0032502 developmental process	-5.5	3.6	5.9	20558	377	271	18	6.6	1.5	11481|12577|12931|13388|14179|14183|15904|16878|17260|18426|21687|21812|21923|22420|98711|109674|242022|271127	Acvr2b|Cdkn1c|Crlf1|Dll1|Fgf8|Fgfr2|Id4|Lif|Mef2c|Ovol1|Tek|Tgfbr1|Tnc|Wnt6|Rdh10|Ampd2|Frem2|Adamts16	-3.1	MyList
GO Biological Processes	19	GO:0044770	cell cycle phase transition	19_GO:0009987 cellular process	-5.5	3.5	5.9	20558	416	271	19	7	1.6	12013|12444|12445|12575|12577|12578|12579|13555|13559|15904|16323|16493|18426|20620|57775|66214|327799|380694|636931	Bach1|Ccnd2|Ccnd3|Cdkn1a|Cdkn1c|Cdkn2a|Cdkn2b|E2f1|E2f5|Id4|Inhba|Kcna5|Ovol1|Plk2|Usp29|Rgcc|Usp44|Ccnjl|Trim71	-3.1	MyList
GO Biological Processes	19	GO:0045786	negative regulation of cell cycle	19_GO:0048519 negative regulation of biological process	-5.6	3.4	5.9	20558	452	271	20	7.4	1.6	11636|12227|12575|12577|12578|12579|13555|14183|14371|16323|16878|18426|19130|19225|20620|58805|66214|67874|216795|327799	Ak1|Btg2|Cdkn1a|Cdkn1c|Cdkn2a|Cdkn2b|E2f1|Fgfr2|Fzd9|Inhba|Lif|Ovol1|Prox1|Ptgs2|Plk2|Mlxipl|Rgcc|Rprm|Wnt9a|Usp44	-3.1	MyList
GO Biological Processes	19	GO:0042330	taxis	19_GO:0040011 locomotion	-5.6	3	5.7	20558	617	271	24	8.9	1.7	11921|11924|13616|13836|14179|14268|14472|15465|17242|18211|18606|18998|19252|20360|20963|22152|26456|26757|64074|71436|73191|80903|170756|237847	Atoh1|Neurog2|Edn3|Epha2|Fgf8|Fn1|Gbx2|Hrh1|Mdk|Ntrk1|Enpp2|Pou4f3|Dusp1|Sema6c|Syk|Tubb3|Sema4g|Dpysl4|Smoc2|Flrt3|Fezf1|Fgf16|Slc8b1|Rtn4rl1	-3.1	MyList
GO Biological Processes	19	GO:0006935	chemotaxis	19_GO:0040011 locomotion	-5.7	3	5.7	20558	612	271	24	8.9	1.7	11921|11924|13616|13836|14179|14268|14472|15465|17242|18211|18606|18998|19252|20360|20963|22152|26456|26757|64074|71436|73191|80903|170756|237847	Atoh1|Neurog2|Edn3|Epha2|Fgf8|Fn1|Gbx2|Hrh1|Mdk|Ntrk1|Enpp2|Pou4f3|Dusp1|Sema6c|Syk|Tubb3|Sema4g|Dpysl4|Smoc2|Flrt3|Fezf1|Fgf16|Slc8b1|Rtn4rl1	-3.1	MyList
GO Biological Processes	19	GO:0045664	regulation of neuron differentiation	19_GO:0032502 developmental process	-5.6	2.7	5.6	20558	793	271	28	10	1.8	11921|11924|13388|13436|14268|14581|15904|16814|16878|17242|17260|18039|18040|18096|18211|19130|20360|20620|20666|26456|73191|107765|110351|237847|238276|243937|319922|380711	Atoh1|Neurog2|Dll1|Dnmt3b|Fn1|Gfi1|Id4|Lbx1|Lif|Mdk|Mef2c|Nefl|Nefm|Nkx6-1|Ntrk1|Prox1|Sema6c|Plk2|Sox11|Sema4g|Fezf1|Ankrd1|Rap1gap|Rtn4rl1|Akap5|Zfp536|Vwc2|Rap1gap2	-3.1	MyList
GO Biological Processes	19	GO:0014033	neural crest cell differentiation	19_GO:0032502 developmental process	-5.5	7.4	7.1	20558	92	271	9	3.3	1.1	13616|14170|14472|17260|20360|20666|21380|26456|98711	Edn3|Fgf15|Gbx2|Mef2c|Sema6c|Sox11|Tbx1|Sema4g|Rdh10	-3	MyList
GO Biological Processes	19	GO:0003206	cardiac chamber morphogenesis	19_GO:0032502 developmental process	-5.4	5.7	6.6	20558	147	271	11	4.1	1.2	14179|14180|14183|14200|17260|19130|20666|21380|21386|21687|21812	Fgf8|Fgf9|Fgfr2|Fhl2|Mef2c|Prox1|Sox11|Tbx1|Tbx3|Tek|Tgfbr1	-3	MyList
GO Biological Processes	19	GO:1904018	positive regulation of vasculature development	19_GO:0048518 positive regulation of biological process	-5.4	4.7	6.3	20558	208	271	13	4.8	1.3	13388|14181|15277|15364|17242|18211|18751|19225|20620|21687|23796|64074|226841	Dll1|Fgfbp1|Hk2|Hmga2|Mdk|Ntrk1|Prkcb|Ptgs2|Plk2|Tek|Aplnr|Smoc2|Vash2	-3	MyList
GO Biological Processes	19	GO:0048863	stem cell differentiation	19_GO:0032502 developmental process	-5.4	4.5	6.2	20558	238	271	14	5.2	1.3	13616|14170|14183|14472|16468|16878|17260|20360|20666|21380|26456|77889|98711|666794	Edn3|Fgf15|Fgfr2|Gbx2|Jarid2|Lif|Mef2c|Sema6c|Sox11|Tbx1|Sema4g|Lbh|Rdh10|Rbm24	-3	MyList
GO Biological Processes	19	GO:2000147	positive regulation of cell motility	19_GO:0040011 locomotion	-5.4	3	5.6	20558	587	271	23	8.5	1.7	12737|12740|13616|14180|14181|14257|14268|14345|16476|17242|18606|18708|19130|19225|20360|20620|21687|21812|26456|64074|80903|109270|384009	Cldn1|Cldn4|Edn3|Fgf9|Fgfbp1|Flt4|Fn1|Fut4|Jun|Mdk|Enpp2|Pik3r1|Prox1|Ptgs2|Sema6c|Plk2|Tek|Tgfbr1|Sema4g|Smoc2|Fgf16|Prr5|Glipr2	-3	MyList
GO Biological Processes	19	GO:0001974	blood vessel remodeling	19_GO:0032501 multicellular organismal process	-5.3	10	7.7	20558	52	271	7	2.6	0.96	11481|14179|14257|16878|17260|21380|109934	Acvr2b|Fgf8|Flt4|Lif|Mef2c|Tbx1|Abr	-2.9	MyList
GO Biological Processes	19	GO:0048701	embryonic cranial skeleton morphogenesis	19_GO:0032502 developmental process	-5.2	10	7.6	20558	53	271	7	2.6	0.96	14179|14183|17260|21380|21384|21812|98711	Fgf8|Fgfr2|Mef2c|Tbx1|Tbx15|Tgfbr1|Rdh10	-2.9	MyList
GO Biological Processes	19	GO:0010634	positive regulation of epithelial cell migration	19_GO:0040011 locomotion	-5.3	5.6	6.5	20558	150	271	11	4.1	1.2	14181|14257|16476|18606|19130|19225|20620|21687|64074|80903|384009	Fgfbp1|Flt4|Jun|Enpp2|Prox1|Ptgs2|Plk2|Tek|Smoc2|Fgf16|Glipr2	-2.9	MyList
GO Biological Processes	19	GO:0014013	regulation of gliogenesis	19_GO:0032502 developmental process	-5.2	5.4	6.4	20558	154	271	11	4.1	1.2	12579|13555|15364|15904|16878|17242|18096|18606|20666|20927|212980	Cdkn2b|E2f1|Hmga2|Id4|Lif|Mdk|Nkx6-1|Enpp2|Sox11|Abcc8|Slc45a3	-2.9	MyList
GO Biological Processes	19	GO:0043542	endothelial cell migration	19_GO:0040011 locomotion	-5.3	4.7	6.2	20558	211	271	13	4.8	1.3	13836|14181|14257|17260|19130|19225|20620|21687|21812|64074|66214|80903|109254	Epha2|Fgfbp1|Flt4|Mef2c|Prox1|Ptgs2|Plk2|Tek|Tgfbr1|Smoc2|Rgcc|Fgf16|Adtrp	-2.9	MyList
GO Biological Processes	19	GO:0048839	inner ear development	19_GO:0032502 developmental process	-5.2	4.6	6.1	20558	216	271	13	4.8	1.3	11921|13388|14179|14180|14183|14472|14581|18998|19130|21380|109934|230824|242022	Atoh1|Dll1|Fgf8|Fgf9|Fgfr2|Gbx2|Gfi1|Pou4f3|Prox1|Tbx1|Abr|Grhl3|Frem2	-2.9	MyList
GO Biological Processes	19	GO:0001763	morphogenesis of a branching structure	19_GO:0032502 developmental process	-5.3	4.3	6.1	20558	245	271	14	5.2	1.3	13836|14179|14183|14472|15364|17242|19130|21380|21386|21687|21923|22420|98711|271127	Epha2|Fgf8|Fgfr2|Gbx2|Hmga2|Mdk|Prox1|Tbx1|Tbx3|Tek|Tnc|Wnt6|Rdh10|Adamts16	-2.9	MyList
GO Biological Processes	19	GO:0043583	ear development	19_GO:0032502 developmental process	-5.3	4.3	6	20558	247	271	14	5.2	1.3	11921|13388|14179|14180|14183|14472|14581|18998|19130|21380|98711|109934|230824|242022	Atoh1|Dll1|Fgf8|Fgf9|Fgfr2|Gbx2|Gfi1|Pou4f3|Prox1|Tbx1|Rdh10|Abr|Grhl3|Frem2	-2.9	MyList
GO Biological Processes	19	GO:0097485	neuron projection guidance	19_GO:0040011 locomotion	-5.2	4.2	5.9	20558	252	271	14	5.2	1.3	11921|11924|13836|14179|14472|18211|18998|20360|22152|26456|26757|71436|73191|237847	Atoh1|Neurog2|Epha2|Fgf8|Gbx2|Ntrk1|Pou4f3|Sema6c|Tubb3|Sema4g|Dpysl4|Flrt3|Fezf1|Rtn4rl1	-2.9	MyList
GO Biological Processes	19	GO:0003007	heart morphogenesis	19_GO:0032502 developmental process	-5.3	4.1	6	20558	278	271	15	5.5	1.4	13388|14179|14180|14183|14200|16476|16814|17260|19130|20666|21380|21386|21687|21812|107765	Dll1|Fgf8|Fgf9|Fgfr2|Fhl2|Jun|Lbx1|Mef2c|Prox1|Sox11|Tbx1|Tbx3|Tek|Tgfbr1|Ankrd1	-2.9	MyList
GO Biological Processes	19	GO:0001822	kidney development	19_GO:0032502 developmental process	-5.2	3.8	5.8	20558	319	271	16	5.9	1.4	11481|12577|12931|13388|14179|14183|16878|17260|18426|21687|21812|22420|98711|109674|242022|271127	Acvr2b|Cdkn1c|Crlf1|Dll1|Fgf8|Fgfr2|Lif|Mef2c|Ovol1|Tek|Tgfbr1|Wnt6|Rdh10|Ampd2|Frem2|Adamts16	-2.9	MyList
GO Biological Processes	19	GO:0045787	positive regulation of cell cycle	19_GO:0048518 positive regulation of biological process	-5.2	3.6	5.7	20558	358	271	17	6.3	1.5	12444|12445|12575|12578|13616|14179|14183|14371|16493|17536|18426|19130|21386|58805|64074|66214|230126	Ccnd2|Ccnd3|Cdkn1a|Cdkn2a|Edn3|Fgf8|Fgfr2|Fzd9|Kcna5|Meis2|Ovol1|Prox1|Tbx3|Mlxipl|Smoc2|Rgcc|Shb	-2.9	MyList
GO Biological Processes	19	GO:0048608	reproductive structure development	19_GO:0022414 reproductive process	-5.2	3.2	5.6	20558	478	271	20	7.4	1.6	12577|14179|14180|14183|14313|15364|15904|16323|16669|16878|18211|19225|20708|21386|21812|21923|98711|226841|243905|668929	Cdkn1c|Fgf8|Fgf9|Fgfr2|Fst|Hmga2|Id4|Inhba|Krt19|Lif|Ntrk1|Ptgs2|Serpinb6b|Tbx3|Tgfbr1|Tnc|Rdh10|Vash2|Zfp568|Rad21l	-2.9	MyList
GO Biological Processes	19	GO:0061458	reproductive system development	19_GO:0032502 developmental process	-5.2	3.1	5.5	20558	482	271	20	7.4	1.6	12577|14179|14180|14183|14313|15364|15904|16323|16669|16878|18211|19225|20708|21386|21812|21923|98711|226841|243905|668929	Cdkn1c|Fgf8|Fgf9|Fgfr2|Fst|Hmga2|Id4|Inhba|Krt19|Lif|Ntrk1|Ptgs2|Serpinb6b|Tbx3|Tgfbr1|Tnc|Rdh10|Vash2|Zfp568|Rad21l	-2.9	MyList
GO Biological Processes	19	GO:0007409	axonogenesis	19_GO:0071840 cellular component organization or biogenesis	-5.2	3.1	5.5	20558	482	271	20	7.4	1.6	11921|11924|13836|14179|14183|14268|14472|18039|18040|18096|18164|18211|18998|20360|22152|26456|56336|71436|73191|237847	Atoh1|Neurog2|Epha2|Fgf8|Fgfr2|Fn1|Gbx2|Nefl|Nefm|Nkx6-1|Nptx1|Ntrk1|Pou4f3|Sema6c|Tubb3|Sema4g|B4galt5|Flrt3|Fezf1|Rtn4rl1	-2.9	MyList
GO Biological Processes	19	GO:0051272	positive regulation of cellular component movement	19_GO:0051179 localization	-5.2	2.9	5.4	20558	608	271	23	8.5	1.7	12737|12740|13616|14180|14181|14257|14268|14345|16476|17242|18606|18708|19130|19225|20360|20620|21687|21812|26456|64074|80903|109270|384009	Cldn1|Cldn4|Edn3|Fgf9|Fgfbp1|Flt4|Fn1|Fut4|Jun|Mdk|Enpp2|Pik3r1|Prox1|Ptgs2|Sema6c|Plk2|Tek|Tgfbr1|Sema4g|Smoc2|Fgf16|Prr5|Glipr2	-2.9	MyList
GO Biological Processes	19	GO:0061351	neural precursor cell proliferation	19_GO:0008283 cell proliferation	-5.1	4.8	6.1	20558	189	271	12	4.4	1.2	12227|14179|14183|14371|14472|15364|15904|17242|19130|78748|140486|636931	Btg2|Fgf8|Fgfr2|Fzd9|Gbx2|Hmga2|Id4|Mdk|Prox1|Rassf10|Igf2bp1|Trim71	-2.8	MyList
GO Biological Processes	19	GO:0051961	negative regulation of nervous system development	19_GO:0048519 negative regulation of biological process	-5.1	3.5	5.7	20558	364	271	17	6.3	1.5	12404|12579|13388|14581|15364|15904|16814|18096|20360|20620|20666|20927|26456|110351|237847|243937|380711	Cbln1|Cdkn2b|Dll1|Gfi1|Hmga2|Id4|Lbx1|Nkx6-1|Sema6c|Plk2|Sox11|Abcc8|Sema4g|Rap1gap|Rtn4rl1|Zfp536|Rap1gap2	-2.8	MyList
GO Biological Processes	19	GO:0014706	striated muscle tissue development	19_GO:0032502 developmental process	-5.1	3.2	5.5	20558	449	271	19	7	1.6	12227|13388|14049|14179|14180|14183|14200|16468|17133|17260|17691|19130|20666|21380|21386|21812|107765|225288|666794	Btg2|Dll1|Eya2|Fgf8|Fgf9|Fgfr2|Fhl2|Jarid2|Maff|Mef2c|Sik1|Prox1|Sox11|Tbx1|Tbx3|Tgfbr1|Ankrd1|Fhod3|Rbm24	-2.8	MyList
GO Biological Processes	19	GO:0040017	positive regulation of locomotion	19_GO:0040011 locomotion	-5.1	2.8	5.3	20558	618	271	23	8.5	1.7	12737|12740|13616|14180|14181|14257|14268|14345|16476|17242|18606|18708|19130|19225|20360|20620|21687|21812|26456|64074|80903|109270|384009	Cldn1|Cldn4|Edn3|Fgf9|Fgfbp1|Flt4|Fn1|Fut4|Jun|Mdk|Enpp2|Pik3r1|Prox1|Ptgs2|Sema6c|Plk2|Tek|Tgfbr1|Sema4g|Smoc2|Fgf16|Prr5|Glipr2	-2.8	MyList
GO Biological Processes	19	GO:0051962	positive regulation of nervous system development	19_GO:0048518 positive regulation of biological process	-5	2.7	5.2	20558	667	271	24	8.9	1.7	11921|11924|12404|12405|13436|13555|14268|16878|17242|17260|18039|18096|18211|18606|18708|19130|20666|69137|71436|73191|78748|107765|238276|319922	Atoh1|Neurog2|Cbln1|Cbln2|Dnmt3b|E2f1|Fn1|Lif|Mdk|Mef2c|Nefl|Nkx6-1|Ntrk1|Enpp2|Pik3r1|Prox1|Sox11|Vstm5|Flrt3|Fezf1|Rassf10|Ankrd1|Akap5|Vwc2	-2.8	MyList
GO Biological Processes	19	GO:0030949	positive regulation of vascular endothelial growth factor receptor signaling pathway	19_GO:0048518 positive regulation of biological process	-4.9	25	9.7	20558	12	271	4	1.5	0.73	14180|14783|18751|21687	Fgf9|Grb10|Prkcb|Tek	-2.7	MyList
GO Biological Processes	19	GO:0001708	cell fate specification	19_GO:0032502 developmental process	-5	6.5	6.5	20558	105	271	9	3.3	1.1	11921|13388|14581|16814|18096|21380|21384|21386|21679	Atoh1|Dll1|Gfi1|Lbx1|Nkx6-1|Tbx1|Tbx15|Tbx3|Tead4	-2.7	MyList
GO Biological Processes	19	GO:0048704	embryonic skeletal system morphogenesis	19_GO:0032502 developmental process	-4.9	6.3	6.4	20558	108	271	9	3.3	1.1	14179|14183|17260|20666|21380|21384|21812|98711|216795	Fgf8|Fgfr2|Mef2c|Sox11|Tbx1|Tbx15|Tgfbr1|Rdh10|Wnt9a	-2.7	MyList
GO Biological Processes	19	GO:0010594	regulation of endothelial cell migration	19_GO:0040011 locomotion	-4.9	5	6	20558	166	271	11	4.1	1.2	13836|14181|14257|17260|19130|19225|20620|21687|64074|66214|80903	Epha2|Fgfbp1|Flt4|Mef2c|Prox1|Ptgs2|Plk2|Tek|Smoc2|Rgcc|Fgf16	-2.7	MyList
GO Biological Processes	19	GO:0072001	renal system development	19_GO:0032502 developmental process	-5	3.6	5.6	20558	334	271	16	5.9	1.4	11481|12577|12931|13388|14179|14183|16878|17260|18426|21687|21812|22420|98711|109674|242022|271127	Acvr2b|Cdkn1c|Crlf1|Dll1|Fgf8|Fgfr2|Lif|Mef2c|Ovol1|Tek|Tgfbr1|Wnt6|Rdh10|Ampd2|Frem2|Adamts16	-2.7	MyList
GO Biological Processes	19	GO:0050768	negative regulation of neurogenesis	19_GO:0048519 negative regulation of biological process	-4.9	3.6	5.6	20558	337	271	16	5.9	1.4	12579|13388|14581|15364|15904|16814|18096|20360|20620|20666|20927|26456|110351|237847|243937|380711	Cdkn2b|Dll1|Gfi1|Hmga2|Id4|Lbx1|Nkx6-1|Sema6c|Plk2|Sox11|Abcc8|Sema4g|Rap1gap|Rtn4rl1|Zfp536|Rap1gap2	-2.7	MyList
GO Biological Processes	19	GO:0001654	eye development	19_GO:0032502 developmental process	-4.9	3.3	5.4	20558	419	271	18	6.6	1.5	11481|11668|12577|13388|13836|14180|14183|16323|16476|16878|17536|17537|19130|20666|21812|98711|230824|242022	Acvr2b|Aldh1a1|Cdkn1c|Dll1|Epha2|Fgf9|Fgfr2|Inhba|Jun|Lif|Meis2|Meis3|Prox1|Sox11|Tgfbr1|Rdh10|Grhl3|Frem2	-2.7	MyList
GO Biological Processes	19	GO:1903047	mitotic cell cycle process	19_GO:0009987 cellular process	-4.9	2.7	5.1	20558	682	271	24	8.9	1.7	12013|12444|12445|12575|12577|12578|12579|13555|13559|13616|14179|14183|15904|16323|16493|20620|57775|66214|78267|216795|327799|380694|636931|668929	Bach1|Ccnd2|Ccnd3|Cdkn1a|Cdkn1c|Cdkn2a|Cdkn2b|E2f1|E2f5|Edn3|Fgf8|Fgfr2|Id4|Inhba|Kcna5|Plk2|Usp29|Rgcc|Klhdc8b|Wnt9a|Usp44|Ccnjl|Trim71|Rad21l	-2.7	MyList
GO Biological Processes	19	GO:0043549	regulation of kinase activity	19_GO:0008152 metabolic process	-4.9	2.6	5.1	20558	771	271	26	9.6	1.8	11481|12444|12445|12575|12577|12578|12579|13616|13836|14183|14257|18211|18708|19130|19252|20963|21687|21812|23882|66214|75590|93897|215653|230126|240672|380694	Acvr2b|Ccnd2|Ccnd3|Cdkn1a|Cdkn1c|Cdkn2a|Cdkn2b|Edn3|Epha2|Fgfr2|Flt4|Ntrk1|Pik3r1|Prox1|Dusp1|Syk|Tek|Tgfbr1|Gadd45g|Rgcc|Dusp9|Fzd10|Rassf2|Shb|Dusp5|Ccnjl	-2.7	MyList
GO Biological Processes	19	GO:0043408	regulation of MAPK cascade	19_GO:0023052 signaling	-4.9	2.6	5.1	20558	722	271	25	9.2	1.8	11687|13616|13836|14170|14179|14180|14183|14257|14268|16476|16878|18211|19252|20963|21380|21687|21812|23882|75590|77889|93897|215653|240672|245527|384009	Alox15|Edn3|Epha2|Fgf15|Fgf8|Fgf9|Fgfr2|Flt4|Fn1|Jun|Lif|Ntrk1|Dusp1|Syk|Tbx1|Tek|Tgfbr1|Gadd45g|Dusp9|Lbh|Fzd10|Rassf2|Dusp5|Eda2r|Glipr2	-2.7	MyList
GO Biological Processes	19	GO:0000165	MAPK cascade	19_GO:0023052 signaling	-4.9	2.5	5.1	20558	774	271	26	9.6	1.8	11687|13616|13836|14170|14179|14180|14183|14257|14268|16476|16878|17260|18211|19252|20963|21380|21687|21812|23882|75590|77889|93897|215653|240672|245527|384009	Alox15|Edn3|Epha2|Fgf15|Fgf8|Fgf9|Fgfr2|Flt4|Fn1|Jun|Lif|Mef2c|Ntrk1|Dusp1|Syk|Tbx1|Tek|Tgfbr1|Gadd45g|Dusp9|Lbh|Fzd10|Rassf2|Dusp5|Eda2r|Glipr2	-2.7	MyList
GO Biological Processes	19	GO:0014032	neural crest cell development	19_GO:0032502 developmental process	-4.8	7.1	6.6	20558	85	271	8	3	1	13616|14170|14472|20360|20666|21380|26456|98711	Edn3|Fgf15|Gbx2|Sema6c|Sox11|Tbx1|Sema4g|Rdh10	-2.6	MyList
GO Biological Processes	19	GO:0007050	cell cycle arrest	19_GO:0048519 negative regulation of biological process	-4.8	5.5	6.2	20558	137	271	10	3.7	1.1	11636|12575|12577|12578|12579|14371|16323|58805|66214|67874	Ak1|Cdkn1a|Cdkn1c|Cdkn2a|Cdkn2b|Fzd9|Inhba|Mlxipl|Rgcc|Rprm	-2.6	MyList
GO Biological Processes	19	GO:0048706	embryonic skeletal system development	19_GO:0032502 developmental process	-4.7	5.3	6	20558	142	271	10	3.7	1.1	14179|14180|14183|17260|20666|21380|21384|21812|98711|216795	Fgf8|Fgf9|Fgfr2|Mef2c|Sox11|Tbx1|Tbx15|Tgfbr1|Rdh10|Wnt9a	-2.6	MyList
GO Biological Processes	19	GO:0090596	sensory organ morphogenesis	19_GO:0032502 developmental process	-4.7	3.6	5.4	20558	313	271	15	5.5	1.4	11668|11921|13388|13836|14179|14180|14183|14472|14581|18998|19130|20666|21380|109934|230824	Aldh1a1|Atoh1|Dll1|Epha2|Fgf8|Fgf9|Fgfr2|Gbx2|Gfi1|Pou4f3|Prox1|Sox11|Tbx1|Abr|Grhl3	-2.6	MyList
GO Biological Processes	19	GO:0010721	negative regulation of cell development	19_GO:0048519 negative regulation of biological process	-4.8	3.3	5.4	20558	387	271	17	6.3	1.5	12579|13388|14581|15364|15904|16814|18096|20360|20620|20666|20927|26456|110351|230126|237847|243937|380711	Cdkn2b|Dll1|Gfi1|Hmga2|Id4|Lbx1|Nkx6-1|Sema6c|Plk2|Sox11|Abcc8|Sema4g|Rap1gap|Shb|Rtn4rl1|Zfp536|Rap1gap2	-2.6	MyList
GO Biological Processes	19	GO:0150063	visual system development	19_GO:0032502 developmental process	-4.8	3.2	5.4	20558	423	271	18	6.6	1.5	11481|11668|12577|13388|13836|14180|14183|16323|16476|16878|17536|17537|19130|20666|21812|98711|230824|242022	Acvr2b|Aldh1a1|Cdkn1c|Dll1|Epha2|Fgf9|Fgfr2|Inhba|Jun|Lif|Meis2|Meis3|Prox1|Sox11|Tgfbr1|Rdh10|Grhl3|Frem2	-2.6	MyList
GO Biological Processes	19	GO:0048880	sensory system development	19_GO:0032502 developmental process	-4.8	3.2	5.3	20558	427	271	18	6.6	1.5	11481|11668|12577|13388|13836|14180|14183|16323|16476|16878|17536|17537|19130|20666|21812|98711|230824|242022	Acvr2b|Aldh1a1|Cdkn1c|Dll1|Epha2|Fgf9|Fgfr2|Inhba|Jun|Lif|Meis2|Meis3|Prox1|Sox11|Tgfbr1|Rdh10|Grhl3|Frem2	-2.6	MyList
GO Biological Processes	19	GO:0060537	muscle tissue development	19_GO:0032502 developmental process	-4.7	3.1	5.2	20558	472	271	19	7	1.6	12227|13388|14049|14179|14180|14183|14200|16468|17133|17260|17691|19130|20666|21380|21386|21812|107765|225288|666794	Btg2|Dll1|Eya2|Fgf8|Fgf9|Fgfr2|Fhl2|Jarid2|Maff|Mef2c|Sik1|Prox1|Sox11|Tbx1|Tbx3|Tgfbr1|Ankrd1|Fhod3|Rbm24	-2.6	MyList
GO Biological Processes	19	GO:0023014	signal transduction by protein phosphorylation	19_GO:0023052 signaling	-4.8	2.5	5	20558	784	271	26	9.6	1.8	11687|13616|13836|14170|14179|14180|14183|14257|14268|16476|16878|17260|18211|19252|20963|21380|21687|21812|23882|75590|77889|93897|215653|240672|245527|384009	Alox15|Edn3|Epha2|Fgf15|Fgf8|Fgf9|Fgfr2|Flt4|Fn1|Jun|Lif|Mef2c|Ntrk1|Dusp1|Syk|Tbx1|Tek|Tgfbr1|Gadd45g|Dusp9|Lbh|Fzd10|Rassf2|Dusp5|Eda2r|Glipr2	-2.6	MyList
GO Biological Processes	19	GO:0090398	cellular senescence	19_GO:0032502 developmental process	-4.6	8.2	6.7	20558	65	271	7	2.6	0.96	12575|12578|12579|15364|20620|21386|77976	Cdkn1a|Cdkn2a|Cdkn2b|Hmga2|Plk2|Tbx3|Nuak1	-2.5	MyList
GO Biological Processes	19	GO:0014031	mesenchymal cell development	19_GO:0032502 developmental process	-4.6	6.7	6.3	20558	90	271	8	3	1	13616|14170|14472|20360|20666|21380|26456|98711	Edn3|Fgf15|Gbx2|Sema6c|Sox11|Tbx1|Sema4g|Rdh10	-2.5	MyList
GO Biological Processes	19	GO:0070372	regulation of ERK1 and ERK2 cascade	19_GO:0023052 signaling	-4.7	3.6	5.4	20558	315	271	15	5.5	1.4	11687|13836|14170|14179|14183|14257|14268|16476|16878|18211|19252|20963|21687|75590|384009	Alox15|Epha2|Fgf15|Fgf8|Fgfr2|Flt4|Fn1|Jun|Lif|Ntrk1|Dusp1|Syk|Tek|Dusp9|Glipr2	-2.5	MyList
GO Biological Processes	19	GO:0061061	muscle structure development	19_GO:0032502 developmental process	-4.7	2.6	4.9	20558	704	271	24	8.9	1.7	12227|13388|14179|14180|14183|14200|16468|16669|16814|16878|17133|17260|17691|18708|19130|20666|21380|21386|21812|68794|107765|225288|226101|666794	Btg2|Dll1|Fgf8|Fgf9|Fgfr2|Fhl2|Jarid2|Krt19|Lbx1|Lif|Maff|Mef2c|Sik1|Pik3r1|Prox1|Sox11|Tbx1|Tbx3|Tgfbr1|Flnc|Ankrd1|Fhod3|Myof|Rbm24	-2.5	MyList
GO Biological Processes	19	GO:0043009	chordate embryonic development	19_GO:0032502 developmental process	-4.7	2.5	4.9	20558	798	271	26	9.6	1.8	12577|13388|13710|13836|14179|14180|14183|14472|16669|16878|17133|17260|17305|18530|20666|21380|21384|21386|21679|21812|98711|216795|226841|230824|243905|636931	Cdkn1c|Dll1|Elf3|Epha2|Fgf8|Fgf9|Fgfr2|Gbx2|Krt19|Lif|Maff|Mef2c|Mfng|Pcdh8|Sox11|Tbx1|Tbx15|Tbx3|Tead4|Tgfbr1|Rdh10|Wnt9a|Vash2|Grhl3|Zfp568|Trim71	-2.5	MyList
GO Biological Processes	19	GO:0061029	eyelid development in camera-type eye	19_GO:0032502 developmental process	-4.4	20	8.6	20558	15	271	4	1.5	0.73	16323|16476|20666|230824	Inhba|Jun|Sox11|Grhl3	-2.4	MyList
GO Biological Processes	19	GO:0060425	lung morphogenesis	19_GO:0032502 developmental process	-4.5	7.7	6.4	20558	69	271	7	2.6	0.96	14179|14183|15364|16878|20666|21923|98711	Fgf8|Fgfr2|Hmga2|Lif|Sox11|Tnc|Rdh10	-2.4	MyList
GO Biological Processes	19	GO:0048864	stem cell development	19_GO:0032502 developmental process	-4.6	6.7	6.3	20558	91	271	8	3	1	13616|14170|14472|20360|20666|21380|26456|98711	Edn3|Fgf15|Gbx2|Sema6c|Sox11|Tbx1|Sema4g|Rdh10	-2.4	MyList
GO Biological Processes	19	GO:0042476	odontogenesis	19_GO:0032502 developmental process	-4.5	5.7	6	20558	119	271	9	3.3	1.1	11481|13388|14179|14183|14313|16323|21380|22420|83395	Acvr2b|Dll1|Fgf8|Fgfr2|Fst|Inhba|Tbx1|Wnt6|Sp6	-2.4	MyList
GO Biological Processes	19	GO:0035270	endocrine system development	19_GO:0032502 developmental process	-4.6	5.2	5.9	20558	147	271	10	3.7	1.1	12577|13388|14179|15364|17242|18096|21380|21812|103988|110351	Cdkn1c|Dll1|Fgf8|Hmga2|Mdk|Nkx6-1|Tbx1|Tgfbr1|Gck|Rap1gap	-2.4	MyList
GO Biological Processes	19	GO:0007411	axon guidance	19_GO:0040011 locomotion	-4.5	3.9	5.4	20558	251	271	13	4.8	1.3	11921|11924|13836|14179|14472|18211|18998|20360|22152|26456|71436|73191|237847	Atoh1|Neurog2|Epha2|Fgf8|Gbx2|Ntrk1|Pou4f3|Sema6c|Tubb3|Sema4g|Flrt3|Fezf1|Rtn4rl1	-2.4	MyList
GO Biological Processes	19	GO:0060322	head development	19_GO:0032502 developmental process	-4.5	2.5	4.9	20558	715	271	24	8.9	1.7	11921|11924|12227|12404|13388|13555|14179|14183|14472|15364|15904|16323|17242|17536|17537|19130|21380|21386|71436|73191|109934|140477|140486|237847	Atoh1|Neurog2|Btg2|Cbln1|Dll1|E2f1|Fgf8|Fgfr2|Gbx2|Hmga2|Id4|Inhba|Mdk|Meis2|Meis3|Prox1|Tbx1|Tbx3|Flrt3|Fezf1|Abr|Dmbx1|Igf2bp1|Rtn4rl1	-2.4	MyList
GO Biological Processes	19	GO:0010942	positive regulation of cell death	19_GO:0048518 positive regulation of biological process	-4.5	2.5	4.9	20558	716	271	24	8.9	1.7	11668|12575|12578|13555|14412|16323|16453|16476|17260|18211|19225|19252|20963|21366|21812|23882|54711|58801|66214|75590|107765|215653|216150|230379	Aldh1a1|Cdkn1a|Cdkn2a|E2f1|Slc6a13|Inhba|Jak3|Jun|Mef2c|Ntrk1|Ptgs2|Dusp1|Syk|Slc6a6|Tgfbr1|Gadd45g|Plagl2|Pmaip1|Rgcc|Dusp9|Ankrd1|Rassf2|Cdc34|Acer2	-2.4	MyList
GO Biological Processes	19	GO:0048858	cell projection morphogenesis	19_GO:0071840 cellular component organization or biogenesis	-4.5	2.5	4.8	20558	717	271	24	8.9	1.7	11921|11924|13836|14179|14183|14268|14472|17242|18039|18040|18096|18164|18211|18606|18998|20360|22152|26456|26757|56336|71436|73191|237847|238276	Atoh1|Neurog2|Epha2|Fgf8|Fgfr2|Fn1|Gbx2|Mdk|Nefl|Nefm|Nkx6-1|Nptx1|Ntrk1|Enpp2|Pou4f3|Sema6c|Tubb3|Sema4g|Dpysl4|B4galt5|Flrt3|Fezf1|Rtn4rl1|Akap5	-2.4	MyList
GO Biological Processes	19	GO:0030947	regulation of vascular endothelial growth factor receptor signaling pathway	19_GO:0023052 signaling	-4.4	13	7.4	20558	30	271	5	1.8	0.82	14180|14783|18751|21687|226101	Fgf9|Grb10|Prkcb|Tek|Myof	-2.3	MyList
GO Biological Processes	19	GO:0048010	vascular endothelial growth factor receptor signaling pathway	19_GO:0023052 signaling	-4.4	9.5	6.8	20558	48	271	6	2.2	0.89	14180|14257|14783|18751|21687|226101	Fgf9|Flt4|Grb10|Prkcb|Tek|Myof	-2.3	MyList
GO Biological Processes	19	GO:1904888	cranial skeletal system development	19_GO:0032502 developmental process	-4.3	7.4	6.3	20558	72	271	7	2.6	0.96	14179|14183|17260|21380|21384|21812|98711	Fgf8|Fgfr2|Mef2c|Tbx1|Tbx15|Tgfbr1|Rdh10	-2.3	MyList
GO Biological Processes	19	GO:0002040	sprouting angiogenesis	19_GO:0032502 developmental process	-4.4	5.5	5.8	20558	124	271	9	3.3	1.1	13388|13836|14181|14257|19225|20620|21687|23796|109254	Dll1|Epha2|Fgfbp1|Flt4|Ptgs2|Plk2|Tek|Aplnr|Adtrp	-2.3	MyList
GO Biological Processes	19	GO:0022612	gland morphogenesis	19_GO:0032502 developmental process	-4.4	4.9	5.7	20558	154	271	10	3.7	1.1	12578|13710|13836|14179|14183|15904|17242|19130|21386|21923	Cdkn2a|Elf3|Epha2|Fgf8|Fgfr2|Id4|Mdk|Prox1|Tbx3|Tnc	-2.3	MyList
GO Biological Processes	19	GO:0048738	cardiac muscle tissue development	19_GO:0032502 developmental process	-4.4	3.8	5.3	20558	259	271	13	4.8	1.3	13388|14179|14180|14183|14200|16468|17260|17691|19130|21386|21812|107765|225288	Dll1|Fgf8|Fgf9|Fgfr2|Fhl2|Jarid2|Mef2c|Sik1|Prox1|Tbx3|Tgfbr1|Ankrd1|Fhod3	-2.3	MyList
GO Biological Processes	19	GO:0070371	ERK1 and ERK2 cascade	19_GO:0023052 signaling	-4.4	3.4	5.2	20558	332	271	15	5.5	1.4	11687|13836|14170|14179|14183|14257|14268|16476|16878|18211|19252|20963|21687|75590|384009	Alox15|Epha2|Fgf15|Fgf8|Fgfr2|Flt4|Fn1|Jun|Lif|Ntrk1|Dusp1|Syk|Tek|Dusp9|Glipr2	-2.3	MyList
GO Biological Processes	19	GO:0042063	gliogenesis	19_GO:0032502 developmental process	-4.3	3.4	5.1	20558	338	271	15	5.5	1.4	12579|13388|13555|14268|15364|15904|16878|17242|18096|18606|20666|20927|56336|212980|269604	Cdkn2b|Dll1|E2f1|Fn1|Hmga2|Id4|Lif|Mdk|Nkx6-1|Enpp2|Sox11|Abcc8|B4galt5|Slc45a3|Gpr157	-2.3	MyList
GO Biological Processes	19	GO:0032990	cell part morphogenesis	19_GO:0071840 cellular component organization or biogenesis	-4.3	2.5	4.7	20558	740	271	24	8.9	1.7	11921|11924|13836|14179|14183|14268|14472|17242|18039|18040|18096|18164|18211|18606|18998|20360|22152|26456|26757|56336|71436|73191|237847|238276	Atoh1|Neurog2|Epha2|Fgf8|Fgfr2|Fn1|Gbx2|Mdk|Nefl|Nefm|Nkx6-1|Nptx1|Ntrk1|Enpp2|Pou4f3|Sema6c|Tubb3|Sema4g|Dpysl4|B4galt5|Flrt3|Fezf1|Rtn4rl1|Akap5	-2.3	MyList
GO Biological Processes	19	GO:0003205	cardiac chamber development	19_GO:0032502 developmental process	-4.3	4.3	5.3	20558	194	271	11	4.1	1.2	14179|14180|14183|14200|17260|19130|20666|21380|21386|21687|21812	Fgf8|Fgf9|Fgfr2|Fhl2|Mef2c|Prox1|Sox11|Tbx1|Tbx3|Tek|Tgfbr1	-2.2	MyList
GO Biological Processes	19	GO:0048732	gland development	19_GO:0032502 developmental process	-4.2	2.9	4.8	20558	471	271	18	6.6	1.5	12577|12578|13710|13836|14179|14183|15364|15904|16468|16476|17242|19130|21380|21386|21812|21923|77889|110351	Cdkn1c|Cdkn2a|Elf3|Epha2|Fgf8|Fgfr2|Hmga2|Id4|Jarid2|Jun|Mdk|Prox1|Tbx1|Tbx3|Tgfbr1|Tnc|Lbh|Rap1gap	-2.2	MyList
GO Biological Processes	19	GO:0048667	cell morphogenesis involved in neuron differentiation	19_GO:0071840 cellular component organization or biogenesis	-4.3	2.6	4.7	20558	647	271	22	8.1	1.7	11921|11924|13836|14179|14183|14268|14472|17260|18039|18040|18096|18164|18211|18998|20360|22152|26456|56336|71436|73191|237847|238276	Atoh1|Neurog2|Epha2|Fgf8|Fgfr2|Fn1|Gbx2|Mef2c|Nefl|Nefm|Nkx6-1|Nptx1|Ntrk1|Pou4f3|Sema6c|Tubb3|Sema4g|B4galt5|Flrt3|Fezf1|Rtn4rl1|Akap5	-2.2	MyList
GO Biological Processes	19	GO:0043068	positive regulation of programmed cell death	19_GO:0048518 positive regulation of biological process	-4.2	2.6	4.7	20558	651	271	22	8.1	1.7	11668|12575|12578|13555|16323|16453|16476|17260|18211|19225|19252|20963|21812|23882|54711|58801|66214|75590|107765|215653|216150|230379	Aldh1a1|Cdkn1a|Cdkn2a|E2f1|Inhba|Jak3|Jun|Mef2c|Ntrk1|Ptgs2|Dusp1|Syk|Tgfbr1|Gadd45g|Plagl2|Pmaip1|Rgcc|Dusp9|Ankrd1|Rassf2|Cdc34|Acer2	-2.2	MyList
GO Biological Processes	19	GO:0048589	developmental growth	19_GO:0040007 growth	-4.3	2.4	4.6	20558	791	271	25	9.2	1.8	11481|12575|12577|13388|14179|14180|14183|14268|14371|15364|16468|17242|17260|18096|18998|19130|20360|21812|21923|26456|71436|75590|98711|140477|243905	Acvr2b|Cdkn1a|Cdkn1c|Dll1|Fgf8|Fgf9|Fgfr2|Fn1|Fzd9|Hmga2|Jarid2|Mdk|Mef2c|Nkx6-1|Pou4f3|Prox1|Sema6c|Tgfbr1|Tnc|Sema4g|Flrt3|Dusp9|Rdh10|Dmbx1|Zfp568	-2.2	MyList
GO Biological Processes	19	GO:2001016	positive regulation of skeletal muscle cell differentiation	19_GO:0048518 positive regulation of biological process	-4.1	33	9.6	20558	7	271	3	1.1	0.64	17260|21380|666794	Mef2c|Tbx1|Rbm24	-2.1	MyList
GO Biological Processes	19	GO:0035633	maintenance of permeability of blood-brain barrier	19_GO:0065007 biological regulation	-4.1	17	7.8	20558	18	271	4	1.5	0.73	12062|19225|20927|279561	Bdkrb2|Ptgs2|Abcc8|Wnk3	-2.1	MyList
GO Biological Processes	19	GO:0014014	negative regulation of gliogenesis	19_GO:0048519 negative regulation of biological process	-4.1	8.4	6.3	20558	54	271	6	2.2	0.89	12579|15364|15904|18096|20666|20927	Cdkn2b|Hmga2|Id4|Nkx6-1|Sox11|Abcc8	-2.1	MyList
GO Biological Processes	19	GO:0010595	positive regulation of endothelial cell migration	19_GO:0040011 locomotion	-4.2	5.9	5.8	20558	103	271	8	3	1	14181|14257|19130|19225|20620|21687|64074|80903	Fgfbp1|Flt4|Prox1|Ptgs2|Plk2|Tek|Smoc2|Fgf16	-2.1	MyList
GO Biological Processes	19	GO:0110110	positive regulation of animal organ morphogenesis	19_GO:0048518 positive regulation of biological process	-4.1	5.7	5.6	20558	106	271	8	3	1	12578|14179|14183|15364|16878|17242|21812|22420	Cdkn2a|Fgf8|Fgfr2|Hmga2|Lif|Mdk|Tgfbr1|Wnt6	-2.1	MyList
GO Biological Processes	19	GO:0072331	signal transduction by p53 class mediator	19_GO:0023052 signaling	-4.1	5	5.4	20558	136	271	9	3.3	1.1	12062|12575|12578|13555|58801|67338|107765|230379|245527	Bdkrb2|Cdkn1a|Cdkn2a|E2f1|Pmaip1|Rffl|Ankrd1|Acer2|Eda2r	-2.1	MyList
GO Biological Processes	19	GO:0021953	central nervous system neuron differentiation	19_GO:0032502 developmental process	-4.1	3.9	5.1	20558	235	271	12	4.4	1.2	11924|12227|12404|14179|14183|14472|15904|16323|16814|18096|19130|56336	Neurog2|Btg2|Cbln1|Fgf8|Fgfr2|Gbx2|Id4|Inhba|Lbx1|Nkx6-1|Prox1|B4galt5	-2.1	MyList
GO Biological Processes	19	GO:0008544	epidermis development	19_GO:0032502 developmental process	-4.1	3.4	4.9	20558	314	271	14	5.2	1.3	11921|12578|13388|13836|14183|14313|14581|16323|17133|18426|18998|19225|20753|230824	Atoh1|Cdkn2a|Dll1|Epha2|Fgfr2|Fst|Gfi1|Inhba|Maff|Ovol1|Pou4f3|Ptgs2|Sprr1a|Grhl3	-2.1	MyList
GO Biological Processes	19	GO:0030900	forebrain development	19_GO:0032502 developmental process	-4.1	3.1	4.8	20558	393	271	16	5.9	1.4	11921|11924|12227|13555|14179|14183|14472|15364|15904|16323|17242|19130|21386|73191|140486|237847	Atoh1|Neurog2|Btg2|E2f1|Fgf8|Fgfr2|Gbx2|Hmga2|Id4|Inhba|Mdk|Prox1|Tbx3|Fezf1|Igf2bp1|Rtn4rl1	-2.1	MyList
GO Biological Processes	19	GO:0071900	regulation of protein serine/threonine kinase activity	19_GO:0008152 metabolic process	-4.1	2.9	4.7	20558	443	271	17	6.3	1.5	12444|12445|12575|12577|12578|12579|13616|19130|19252|20963|21812|23882|66214|75590|93897|240672|380694	Ccnd2|Ccnd3|Cdkn1a|Cdkn1c|Cdkn2a|Cdkn2b|Edn3|Prox1|Dusp1|Syk|Tgfbr1|Gadd45g|Rgcc|Dusp9|Fzd10|Dusp5|Ccnjl	-2.1	MyList
GO Biological Processes	19	GO:0043410	positive regulation of MAPK cascade	19_GO:0048518 positive regulation of biological process	-4.1	2.8	4.7	20558	524	271	19	7	1.6	11687|13616|14170|14179|14180|14183|14257|16476|16878|18211|20963|21380|21687|21812|23882|93897|215653|245527|384009	Alox15|Edn3|Fgf15|Fgf8|Fgf9|Fgfr2|Flt4|Jun|Lif|Ntrk1|Syk|Tbx1|Tek|Tgfbr1|Gadd45g|Fzd10|Rassf2|Eda2r|Glipr2	-2.1	MyList
GO Biological Processes	19	GO:0001501	skeletal system development	19_GO:0032502 developmental process	-4.1	2.7	4.7	20558	525	271	19	7	1.6	11481|12577|13836|14179|14180|14183|14313|17242|17260|20666|21380|21384|21386|21812|26379|98711|215653|216795|216892	Acvr2b|Cdkn1c|Epha2|Fgf8|Fgf9|Fgfr2|Fst|Mdk|Mef2c|Sox11|Tbx1|Tbx15|Tbx3|Tgfbr1|Esrra|Rdh10|Rassf2|Wnt9a|Spns2	-2.1	MyList
GO Biological Processes	19	GO:0120039	plasma membrane bounded cell projection morphogenesis	19_GO:0071840 cellular component organization or biogenesis	-4.1	2.5	4.6	20558	712	271	23	8.5	1.7	11921|11924|13836|14179|14183|14268|14472|18039|18040|18096|18164|18211|18606|18998|20360|22152|26456|26757|56336|71436|73191|237847|238276	Atoh1|Neurog2|Epha2|Fgf8|Fgfr2|Fn1|Gbx2|Nefl|Nefm|Nkx6-1|Nptx1|Ntrk1|Enpp2|Pou4f3|Sema6c|Tubb3|Sema4g|Dpysl4|B4galt5|Flrt3|Fezf1|Rtn4rl1|Akap5	-2.1	MyList
GO Biological Processes	19	GO:0007420	brain development	19_GO:0032502 developmental process	-4.2	2.5	4.6	20558	660	271	22	8.1	1.7	11921|11924|12227|12404|13388|13555|14179|14183|14472|15364|15904|16323|17242|17536|17537|19130|21386|73191|109934|140477|140486|237847	Atoh1|Neurog2|Btg2|Cbln1|Dll1|E2f1|Fgf8|Fgfr2|Gbx2|Hmga2|Id4|Inhba|Mdk|Meis2|Meis3|Prox1|Tbx3|Fezf1|Abr|Dmbx1|Igf2bp1|Rtn4rl1	-2.1	MyList
GO Biological Processes	19	GO:0043266	regulation of potassium ion transport	19_GO:0051179 localization	-4	5.6	5.6	20558	108	271	8	3	1	13616|16493|20927|80334|103988|238276|241528|279561	Edn3|Kcna5|Abcc8|Kcnip4|Gck|Akap5|Lrrc55|Wnk3	-2	MyList
GO Biological Processes	19	GO:0090287	regulation of cellular response to growth factor stimulus	19_GO:0050896 response to stimulus	-4	3.5	4.9	20558	281	271	13	4.8	1.3	12579|13388|14180|14181|14313|14783|18751|20666|21687|64074|80903|226101|319922	Cdkn2b|Dll1|Fgf9|Fgfbp1|Fst|Grb10|Prkcb|Sox11|Tek|Smoc2|Fgf16|Myof|Vwc2	-2	MyList
GO Biological Processes	19	GO:0009611	response to wounding	19_GO:0050896 response to stimulus	-4	2.7	4.6	20558	534	271	19	7	1.6	11687|12575|12737|12740|14268|14371|16476|16621|17242|18039|20927|20963|21923|64074|71436|109254|226101|230824|237847	Alox15|Cdkn1a|Cldn1|Cldn4|Fn1|Fzd9|Jun|Klkb1|Mdk|Nefl|Abcc8|Syk|Tnc|Smoc2|Flrt3|Adtrp|Myof|Grhl3|Rtn4rl1	-2	MyList
GO Biological Processes	19	GO:0032534	regulation of microvillus assembly	19_GO:0071840 cellular component organization or biogenesis	-3.9	28	9	20558	8	271	3	1.1	0.64	14086|27205|110351	Fscn1|Podxl|Rap1gap	-1.9	MyList
GO Biological Processes	19	GO:0001946	lymphangiogenesis	19_GO:0032502 developmental process	-3.9	15	7.3	20558	20	271	4	1.5	0.73	11481|13836|14257|19130	Acvr2b|Epha2|Flt4|Prox1	-1.9	MyList
GO Biological Processes	19	GO:0030033	microvillus assembly	19_GO:0071840 cellular component organization or biogenesis	-3.8	14	7.1	20558	21	271	4	1.5	0.73	14086|27205|56226|110351	Fscn1|Podxl|Espn|Rap1gap	-1.9	MyList
GO Biological Processes	19	GO:0001755	neural crest cell migration	19_GO:0040011 locomotion	-3.9	7.7	6	20558	59	271	6	2.2	0.89	13616|14170|14472|20360|21380|26456	Edn3|Fgf15|Gbx2|Sema6c|Tbx1|Sema4g	-1.9	MyList
GO Biological Processes	19	GO:0060411	cardiac septum morphogenesis	19_GO:0032502 developmental process	-3.8	6.2	5.6	20558	86	271	7	2.6	0.96	14179|14183|19130|20666|21380|21386|21812	Fgf8|Fgfr2|Prox1|Sox11|Tbx1|Tbx3|Tgfbr1	-1.9	MyList
GO Biological Processes	19	GO:0003151	outflow tract morphogenesis	19_GO:0032502 developmental process	-3.9	6.2	5.6	20558	85	271	7	2.6	0.96	14179|14183|16476|17260|20666|21380|21386	Fgf8|Fgfr2|Jun|Mef2c|Sox11|Tbx1|Tbx3	-1.9	MyList
GO Biological Processes	19	GO:0060420	regulation of heart growth	19_GO:0040007 growth	-3.8	6.1	5.5	20558	87	271	7	2.6	0.96	14180|14183|16468|17260|19130|21812|75590	Fgf9|Fgfr2|Jarid2|Mef2c|Prox1|Tgfbr1|Dusp9	-1.9	MyList
GO Biological Processes	19	GO:0072089	stem cell proliferation	19_GO:0008283 cell proliferation	-3.9	4.7	5.2	20558	144	271	9	3.3	1.1	14183|14371|15364|15904|18426|20666|21386|230126|636931	Fgfr2|Fzd9|Hmga2|Id4|Ovol1|Sox11|Tbx3|Shb|Trim71	-1.9	MyList
GO Biological Processes	19	GO:0072073	kidney epithelium development	19_GO:0032502 developmental process	-3.9	4.7	5.2	20558	146	271	9	3.3	1.1	12931|13388|14179|14183|16878|17260|22420|109674|271127	Crlf1|Dll1|Fgf8|Fgfr2|Lif|Mef2c|Wnt6|Ampd2|Adamts16	-1.9	MyList
GO Biological Processes	19	GO:2000027	regulation of animal organ morphogenesis	19_GO:0032502 developmental process	-3.9	4	5	20558	211	271	11	4.1	1.2	12578|14179|14183|15364|16878|17242|21380|21812|22420|83395|230824	Cdkn2a|Fgf8|Fgfr2|Hmga2|Lif|Mdk|Tbx1|Tgfbr1|Wnt6|Sp6|Grhl3	-1.9	MyList
GO Biological Processes	19	GO:0031400	negative regulation of protein modification process	19_GO:0048519 negative regulation of biological process	-3.9	2.6	4.5	20558	592	271	20	7.4	1.6	12062|12575|12577|12578|13436|14586|16468|16476|16878|17472|19252|23882|58805|75141|75590|215653|230126|230379|240672|327799	Bdkrb2|Cdkn1a|Cdkn1c|Cdkn2a|Dnmt3b|Gfra2|Jarid2|Jun|Lif|Gbp4|Dusp1|Gadd45g|Mlxipl|Rasd2|Dusp9|Rassf2|Shb|Acer2|Dusp5|Usp44	-1.9	MyList
GO Biological Processes	19	GO:0048812	neuron projection morphogenesis	19_GO:0071840 cellular component organization or biogenesis	-3.8	2.4	4.3	20558	698	271	22	8.1	1.7	11921|11924|13836|14179|14183|14268|14472|18039|18040|18096|18164|18211|18998|20360|22152|26456|26757|56336|71436|73191|237847|238276	Atoh1|Neurog2|Epha2|Fgf8|Fgfr2|Fn1|Gbx2|Nefl|Nefm|Nkx6-1|Nptx1|Ntrk1|Pou4f3|Sema6c|Tubb3|Sema4g|Dpysl4|B4galt5|Flrt3|Fezf1|Rtn4rl1|Akap5	-1.9	MyList
GO Biological Processes	19	GO:0120035	regulation of plasma membrane bounded cell projection organization	19_GO:0071840 cellular component organization or biogenesis	-3.8	2.3	4.3	20558	798	271	24	8.9	1.7	13836|14086|14268|14581|16878|17242|17260|18039|18040|18096|18211|18606|20360|20620|21812|26456|27205|56226|107765|110351|237847|238276|271127|380711	Epha2|Fscn1|Fn1|Gfi1|Lif|Mdk|Mef2c|Nefl|Nefm|Nkx6-1|Ntrk1|Enpp2|Sema6c|Plk2|Tgfbr1|Sema4g|Podxl|Espn|Ankrd1|Rap1gap|Rtn4rl1|Akap5|Adamts16|Rap1gap2	-1.9	MyList
GO Biological Processes	19	GO:0036303	lymph vessel morphogenesis	19_GO:0032502 developmental process	-3.7	13	6.8	20558	23	271	4	1.5	0.73	11481|13836|14257|19130	Acvr2b|Epha2|Flt4|Prox1	-1.8	MyList
GO Biological Processes	19	GO:0035914	skeletal muscle cell differentiation	19_GO:0032502 developmental process	-3.8	6	5.5	20558	88	271	7	2.6	0.96	12227|17133|17260|20666|21380|107765|666794	Btg2|Maff|Mef2c|Sox11|Tbx1|Ankrd1|Rbm24	-1.8	MyList
GO Biological Processes	19	GO:0045685	regulation of glial cell differentiation	19_GO:0032502 developmental process	-3.7	5.8	5.3	20558	92	271	7	2.6	0.96	15364|15904|16878|17242|18096|18606|212980	Hmga2|Id4|Lif|Mdk|Nkx6-1|Enpp2|Slc45a3	-1.8	MyList
GO Biological Processes	19	GO:0001938	positive regulation of endothelial cell proliferation	19_GO:0008283 cell proliferation	-3.7	5.8	5.3	20558	91	271	7	2.6	0.96	14181|14257|16476|17242|19130|23796|226841	Fgfbp1|Flt4|Jun|Mdk|Prox1|Aplnr|Vash2	-1.8	MyList
GO Biological Processes	19	GO:0046620	regulation of organ growth	19_GO:0040007 growth	-3.7	5	5.1	20558	121	271	8	3	1	14179|14180|14183|16468|17260|19130|21812|75590	Fgf8|Fgf9|Fgfr2|Jarid2|Mef2c|Prox1|Tgfbr1|Dusp9	-1.8	MyList
GO Biological Processes	19	GO:0002065	columnar/cuboidal epithelial cell differentiation	19_GO:0032502 developmental process	-3.8	4.6	5	20558	150	271	9	3.3	1.1	11921|13388|14179|14183|14581|18096|18998|19130|20666	Atoh1|Dll1|Fgf8|Fgfr2|Gfi1|Nkx6-1|Pou4f3|Prox1|Sox11	-1.8	MyList
GO Biological Processes	19	GO:0046890	regulation of lipid biosynthetic process	19_GO:0008152 metabolic process	-3.8	4.1	4.9	20558	184	271	10	3.7	1.1	11307|14170|14581|15465|17691|19130|19225|58805|98711|212980	Abcg1|Fgf15|Gfi1|Hrh1|Sik1|Prox1|Ptgs2|Mlxipl|Rdh10|Slc45a3	-1.8	MyList
GO Biological Processes	19	GO:0043524	negative regulation of neuron apoptotic process	19_GO:0048519 negative regulation of biological process	-3.7	4.1	4.9	20558	185	271	10	3.7	1.1	12227|12931|14179|14371|16476|17242|17260|18039|18211|104069	Btg2|Crlf1|Fgf8|Fzd9|Jun|Mdk|Mef2c|Nefl|Ntrk1|Sncb	-1.8	MyList
GO Biological Processes	19	GO:0016331	morphogenesis of embryonic epithelium	19_GO:0032502 developmental process	-3.8	4.1	4.9	20558	183	271	10	3.7	1.1	11668|14179|14183|18530|20666|22420|98711|230824|243905|636931	Aldh1a1|Fgf8|Fgfr2|Pcdh8|Sox11|Wnt6|Rdh10|Grhl3|Zfp568|Trim71	-1.8	MyList
GO Biological Processes	19	GO:0051402	neuron apoptotic process	19_GO:0009987 cellular process	-3.7	3.3	4.6	20558	301	271	13	4.8	1.3	12227|12931|14179|14371|16476|17242|17260|18039|18211|18998|58801|104069|216150	Btg2|Crlf1|Fgf8|Fzd9|Jun|Mdk|Mef2c|Nefl|Ntrk1|Pou4f3|Pmaip1|Sncb|Cdc34	-1.8	MyList
GO Biological Processes	19	GO:0007517	muscle organ development	19_GO:0032502 developmental process	-3.8	2.9	4.5	20558	421	271	16	5.9	1.4	12227|13388|14179|14180|14183|16468|16814|16878|17133|17260|19130|20666|21380|21812|107765|666794	Btg2|Dll1|Fgf8|Fgf9|Fgfr2|Jarid2|Lbx1|Lif|Maff|Mef2c|Prox1|Sox11|Tbx1|Tgfbr1|Ankrd1|Rbm24	-1.8	MyList
GO Biological Processes	19	GO:0042326	negative regulation of phosphorylation	19_GO:0048519 negative regulation of biological process	-3.7	2.7	4.4	20558	471	271	17	6.3	1.5	12062|12575|12577|12578|12579|14586|14783|16476|16878|17472|19252|23882|58805|75590|215653|230126|240672	Bdkrb2|Cdkn1a|Cdkn1c|Cdkn2a|Cdkn2b|Gfra2|Grb10|Jun|Lif|Gbp4|Dusp1|Gadd45g|Mlxipl|Dusp9|Rassf2|Shb|Dusp5	-1.8	MyList
GO Biological Processes	19	GO:0044089	positive regulation of cellular component biogenesis	19_GO:0071840 cellular component organization or biogenesis	-3.7	2.5	4.3	20558	570	271	19	7	1.6	11687|12404|12405|12737|13836|14086|16476|18211|18606|18708|19130|20963|21687|21812|56226|66214|69137|71436|216150	Alox15|Cbln1|Cbln2|Cldn1|Epha2|Fscn1|Jun|Ntrk1|Enpp2|Pik3r1|Prox1|Syk|Tek|Tgfbr1|Espn|Rgcc|Vstm5|Flrt3|Cdc34	-1.8	MyList
GO Biological Processes	19	GO:0048703	embryonic viscerocranium morphogenesis	19_GO:0032502 developmental process	-3.6	23	8	20558	10	271	3	1.1	0.64	17260|21380|98711	Mef2c|Tbx1|Rdh10	-1.7	MyList
GO Biological Processes	19	GO:1903672	positive regulation of sprouting angiogenesis	19_GO:0048518 positive regulation of biological process	-3.6	8.6	5.8	20558	44	271	5	1.8	0.82	13388|14181|19225|20620|23796	Dll1|Fgfbp1|Ptgs2|Plk2|Aplnr	-1.7	MyList
GO Biological Processes	19	GO:0033628	regulation of cell adhesion mediated by integrin	19_GO:0022610 biological adhesion	-3.6	8.6	5.8	20558	44	271	5	1.8	0.82	13836|16878|20963|27205|230379	Epha2|Lif|Syk|Podxl|Acer2	-1.7	MyList
GO Biological Processes	19	GO:0060021	roof of mouth development	19_GO:0032502 developmental process	-3.6	5.5	5.1	20558	96	271	7	2.6	0.96	11481|16323|17260|20666|21380|21386|21812	Acvr2b|Inhba|Mef2c|Sox11|Tbx1|Tbx3|Tgfbr1	-1.7	MyList
GO Biological Processes	19	GO:0051963	regulation of synapse assembly	19_GO:0071840 cellular component organization or biogenesis	-3.6	4.9	5	20558	124	271	8	3	1	12404|12405|17260|18164|18211|18708|69137|71436	Cbln1|Cbln2|Mef2c|Nptx1|Ntrk1|Pik3r1|Vstm5|Flrt3	-1.7	MyList
GO Biological Processes	19	GO:0001503	ossification	19_GO:0032501 multicellular organismal process	-3.6	2.9	4.4	20558	395	271	15	5.5	1.4	11481|11687|13836|14180|14183|14200|14371|15904|17242|17260|19225|20666|26379|73016|215653	Acvr2b|Alox15|Epha2|Fgf9|Fgfr2|Fhl2|Fzd9|Id4|Mdk|Mef2c|Ptgs2|Sox11|Esrra|Kremen2|Rassf2	-1.7	MyList
GO Biological Processes	19	GO:0045785	positive regulation of cell adhesion	19_GO:0022610 biological adhesion	-3.6	2.8	4.4	20558	436	271	16	5.9	1.4	11687|12522|14268|14345|16008|16453|16878|17242|18606|20963|21687|27205|64074|110351|230126|319922	Alox15|Cd83|Fn1|Fut4|Igfbp2|Jak3|Lif|Mdk|Enpp2|Syk|Tek|Podxl|Smoc2|Rap1gap|Shb|Vwc2	-1.7	MyList
GO Biological Processes	19	GO:0040008	regulation of growth	19_GO:0040007 growth	-3.6	2.3	4.1	20558	726	271	22	8.1	1.7	12575|12578|13388|14179|14180|14183|14257|14268|15364|16008|16323|16468|17260|18096|18751|19130|20360|21812|26456|75426|75590|232441	Cdkn1a|Cdkn2a|Dll1|Fgf8|Fgf9|Fgfr2|Flt4|Fn1|Hmga2|Igfbp2|Inhba|Jarid2|Mef2c|Nkx6-1|Prkcb|Prox1|Sema6c|Tgfbr1|Sema4g|Igfbpl1|Dusp9|Rerg	-1.7	MyList
GO Biological Processes	19	GO:0071864	positive regulation of cell proliferation in bone marrow	19_GO:0008283 cell proliferation	-3.5	21	7.5	20558	11	271	3	1.1	0.64	14183|15364|17260	Fgfr2|Hmga2|Mef2c	-1.6	MyList
GO Biological Processes	19	GO:0071600	otic vesicle morphogenesis	19_GO:0032502 developmental process	-3.5	21	7.5	20558	11	271	3	1.1	0.64	14179|14183|21380	Fgf8|Fgfr2|Tbx1	-1.6	MyList
GO Biological Processes	19	GO:0060900	embryonic camera-type eye formation	19_GO:0032502 developmental process	-3.5	21	7.5	20558	11	271	3	1.1	0.64	11668|19130|20666	Aldh1a1|Prox1|Sox11	-1.6	MyList
GO Biological Processes	19	GO:0045939	negative regulation of steroid metabolic process	19_GO:0048519 negative regulation of biological process	-3.5	12	6.4	20558	25	271	4	1.5	0.73	14170|14581|15465|19130	Fgf15|Gfi1|Hrh1|Prox1	-1.6	MyList
GO Biological Processes	19	GO:0010894	negative regulation of steroid biosynthetic process	19_GO:0048519 negative regulation of biological process	-3.5	12	6.4	20558	25	271	4	1.5	0.73	14170|14581|15465|19130	Fgf15|Gfi1|Hrh1|Prox1	-1.6	MyList
GO Biological Processes	19	GO:0032924	activin receptor signaling pathway	19_GO:0023052 signaling	-3.5	8.4	5.8	20558	45	271	5	1.8	0.82	11481|14180|14313|16323|21812	Acvr2b|Fgf9|Fst|Inhba|Tgfbr1	-1.6	MyList
GO Biological Processes	19	GO:0001569	branching involved in blood vessel morphogenesis	19_GO:0032502 developmental process	-3.5	8.4	5.8	20558	45	271	5	1.8	0.82	14179|14472|17242|21380|21687	Fgf8|Gbx2|Mdk|Tbx1|Tek	-1.6	MyList
GO Biological Processes	19	GO:0033627	cell adhesion mediated by integrin	19_GO:0022610 biological adhesion	-3.5	6.6	5.4	20558	69	271	6	2.2	0.89	13836|16878|20963|27205|230379|319480	Epha2|Lif|Syk|Podxl|Acer2|Itga11	-1.6	MyList
GO Biological Processes	19	GO:1903034	regulation of response to wounding	19_GO:0050896 response to stimulus	-3.5	3.8	4.6	20558	198	271	10	3.7	1.1	12575|12737|12740|16621|17242|20927|20963|64074|109254|237847	Cdkn1a|Cldn1|Cldn4|Klkb1|Mdk|Abcc8|Syk|Smoc2|Adtrp|Rtn4rl1	-1.6	MyList
GO Biological Processes	19	GO:0060173	limb development	19_GO:0032502 developmental process	-3.4	3.8	4.5	20558	202	271	10	3.7	1.1	14179|14180|14183|20666|21386|73016|98711|216795|242022|320145	Fgf8|Fgf9|Fgfr2|Sox11|Tbx3|Kremen2|Rdh10|Wnt9a|Frem2|Sp8	-1.6	MyList
GO Biological Processes	19	GO:0048736	appendage development	19_GO:0032502 developmental process	-3.4	3.8	4.5	20558	202	271	10	3.7	1.1	14179|14180|14183|20666|21386|73016|98711|216795|242022|320145	Fgf8|Fgf9|Fgfr2|Sox11|Tbx3|Kremen2|Rdh10|Wnt9a|Frem2|Sp8	-1.6	MyList
GO Biological Processes	19	GO:0046777	protein autophosphorylation	19_GO:0008152 metabolic process	-3.4	3.4	4.4	20558	242	271	11	4.1	1.2	14183|14257|14586|15162|16476|18211|20963|21687|21812|215653|279561	Fgfr2|Flt4|Gfra2|Hck|Jun|Ntrk1|Syk|Tek|Tgfbr1|Rassf2|Wnk3	-1.6	MyList
GO Biological Processes	19	GO:0043523	regulation of neuron apoptotic process	19_GO:0050789 regulation of biological process	-3.5	3.3	4.5	20558	273	271	12	4.4	1.2	12227|12931|14179|14371|16476|17242|17260|18039|18211|58801|104069|216150	Btg2|Crlf1|Fgf8|Fzd9|Jun|Mdk|Mef2c|Nefl|Ntrk1|Pmaip1|Sncb|Cdc34	-1.6	MyList
GO Biological Processes	19	GO:0043010	camera-type eye development	19_GO:0032502 developmental process	-3.4	2.9	4.3	20558	364	271	14	5.2	1.3	11481|11668|12577|13388|13836|14183|16323|16476|16878|19130|20666|21812|98711|230824	Acvr2b|Aldh1a1|Cdkn1c|Dll1|Epha2|Fgfr2|Inhba|Jun|Lif|Prox1|Sox11|Tgfbr1|Rdh10|Grhl3	-1.6	MyList
GO Biological Processes	19	GO:0032956	regulation of actin cytoskeleton organization	19_GO:0071840 cellular component organization or biogenesis	-3.5	2.9	4.3	20558	362	271	14	5.2	1.3	11687|14086|15162|17242|17260|18708|19130|21687|21812|66214|93897|225288|230824|268970	Alox15|Fscn1|Hck|Mdk|Mef2c|Pik3r1|Prox1|Tek|Tgfbr1|Rgcc|Fzd10|Fhod3|Grhl3|Arhgap28	-1.6	MyList
GO Biological Processes	19	GO:0048638	regulation of developmental growth	19_GO:0040007 growth	-3.4	2.8	4.2	20558	409	271	15	5.5	1.4	12575|13388|14179|14180|14183|14268|15364|16468|17260|18096|19130|20360|21812|26456|75590	Cdkn1a|Dll1|Fgf8|Fgf9|Fgfr2|Fn1|Hmga2|Jarid2|Mef2c|Nkx6-1|Prox1|Sema6c|Tgfbr1|Sema4g|Dusp9	-1.6	MyList
GO Biological Processes	19	GO:0010564	regulation of cell cycle process	19_GO:0050789 regulation of biological process	-3.5	2.5	4.1	20558	588	271	19	7	1.6	12444|12445|12575|12577|12578|12579|13555|13616|14179|14183|14371|15364|16493|16878|18426|20620|58805|66214|327799	Ccnd2|Ccnd3|Cdkn1a|Cdkn1c|Cdkn2a|Cdkn2b|E2f1|Edn3|Fgf8|Fgfr2|Fzd9|Hmga2|Kcna5|Lif|Ovol1|Plk2|Mlxipl|Rgcc|Usp44	-1.6	MyList
GO Biological Processes	19	GO:0050769	positive regulation of neurogenesis	19_GO:0048518 positive regulation of biological process	-3.5	2.4	4.1	20558	592	271	19	7	1.6	11921|11924|13436|13555|14268|16878|17242|17260|18039|18096|18211|18606|19130|20666|73191|78748|107765|238276|319922	Atoh1|Neurog2|Dnmt3b|E2f1|Fn1|Lif|Mdk|Mef2c|Nefl|Nkx6-1|Ntrk1|Enpp2|Prox1|Sox11|Fezf1|Rassf10|Ankrd1|Akap5|Vwc2	-1.6	MyList
GO Biological Processes	19	GO:0043065	positive regulation of apoptotic process	19_GO:0048518 positive regulation of biological process	-3.4	2.3	4	20558	646	271	20	7.4	1.6	11668|12578|13555|16323|16453|16476|17260|19225|19252|20963|21812|23882|54711|58801|66214|75590|107765|215653|216150|230379	Aldh1a1|Cdkn2a|E2f1|Inhba|Jak3|Jun|Mef2c|Ptgs2|Dusp1|Syk|Tgfbr1|Gadd45g|Plagl2|Pmaip1|Rgcc|Dusp9|Ankrd1|Rassf2|Cdc34|Acer2	-1.6	MyList
GO Biological Processes	19	GO:0030029	actin filament-based process	19_GO:0009987 cellular process	-3.5	2.2	4	20558	790	271	23	8.5	1.7	11687|14086|15162|16493|16669|17242|17260|18708|19130|21687|21812|23921|56226|66214|68794|93897|109270|109934|208943|225288|230824|268970|677884	Alox15|Fscn1|Hck|Kcna5|Krt19|Mdk|Mef2c|Pik3r1|Prox1|Tek|Tgfbr1|Sh2b2|Espn|Rgcc|Flnc|Fzd10|Prr5|Abr|Myo5c|Fhod3|Grhl3|Arhgap28|Pakap	-1.6	MyList
GO Biological Processes	19	GO:0071863	regulation of cell proliferation in bone marrow	19_GO:0008283 cell proliferation	-3.3	19	7.2	20558	12	271	3	1.1	0.64	14183|15364|17260	Fgfr2|Hmga2|Mef2c	-1.5	MyList
GO Biological Processes	19	GO:0032528	microvillus organization	19_GO:0071840 cellular component organization or biogenesis	-3.4	11	6.2	20558	27	271	4	1.5	0.73	14086|27205|56226|110351	Fscn1|Podxl|Espn|Rap1gap	-1.5	MyList
GO Biological Processes	19	GO:0045737	positive regulation of cyclin-dependent protein serine/threonine kinase activity	19_GO:0048518 positive regulation of biological process	-3.3	11	6	20558	28	271	4	1.5	0.73	12444|12445|19130|66214	Ccnd2|Ccnd3|Prox1|Rgcc	-1.5	MyList
GO Biological Processes	19	GO:0055024	regulation of cardiac muscle tissue development	19_GO:0032502 developmental process	-3.4	5.2	4.9	20558	103	271	7	2.6	0.96	13388|14179|14180|14183|16468|17260|21812	Dll1|Fgf8|Fgf9|Fgfr2|Jarid2|Mef2c|Tgfbr1	-1.5	MyList
GO Biological Processes	19	GO:0045931	positive regulation of mitotic cell cycle	19_GO:0048518 positive regulation of biological process	-3.3	4	4.5	20558	171	271	9	3.3	1.1	12444|12445|13616|14179|16493|17536|64074|66214|230126	Ccnd2|Ccnd3|Edn3|Fgf8|Kcna5|Meis2|Smoc2|Rgcc|Shb	-1.5	MyList
GO Biological Processes	19	GO:0019827	stem cell population maintenance	19_GO:0032502 developmental process	-3.3	4	4.5	20558	171	271	9	3.3	1.1	12578|13388|15364|16878|19130|21386|21679|77889|140486	Cdkn2a|Dll1|Hmga2|Lif|Prox1|Tbx3|Tead4|Lbh|Igf2bp1	-1.5	MyList
GO Biological Processes	19	GO:0035265	organ growth	19_GO:0040007 growth	-3.4	3.7	4.5	20558	207	271	10	3.7	1.1	11481|13388|14179|14180|14183|16468|17260|19130|21812|75590	Acvr2b|Dll1|Fgf8|Fgf9|Fgfr2|Jarid2|Mef2c|Prox1|Tgfbr1|Dusp9	-1.5	MyList
GO Biological Processes	19	GO:0010001	glial cell differentiation	19_GO:0032502 developmental process	-3.3	3.4	4.3	20558	249	271	11	4.1	1.2	13388|15364|15904|16878|17242|18096|18606|20666|56336|212980|269604	Dll1|Hmga2|Id4|Lif|Mdk|Nkx6-1|Enpp2|Sox11|B4galt5|Slc45a3|Gpr157	-1.5	MyList
GO Biological Processes	19	GO:0033674	positive regulation of kinase activity	19_GO:0048518 positive regulation of biological process	-3.3	2.5	4	20558	513	271	17	6.3	1.5	11481|12444|12445|12575|13616|13836|14183|14257|18211|19130|20963|21687|21812|23882|66214|93897|215653	Acvr2b|Ccnd2|Ccnd3|Cdkn1a|Edn3|Epha2|Fgfr2|Flt4|Ntrk1|Prox1|Syk|Tek|Tgfbr1|Gadd45g|Rgcc|Fzd10|Rassf2	-1.5	MyList
GO Biological Processes	19	GO:0002790	peptide secretion	19_GO:0051179 localization	-3.3	2.4	4	20558	562	271	18	6.6	1.5	11307|11481|12404|13447|13616|14268|15364|16878|18096|20927|20963|66214|103988|107765|109254|170756|238276|266690	Abcg1|Acvr2b|Cbln1|Doc2b|Edn3|Fn1|Hmga2|Lif|Nkx6-1|Abcc8|Syk|Rgcc|Gck|Ankrd1|Adtrp|Slc8b1|Akap5|Cyb5r4	-1.5	MyList
GO Biological Processes	19	GO:0030036	actin cytoskeleton organization	19_GO:0071840 cellular component organization or biogenesis	-3.3	2.3	3.9	20558	706	271	21	7.7	1.6	11687|14086|15162|16669|17242|17260|18708|19130|21687|21812|23921|56226|66214|93897|109270|109934|208943|225288|230824|268970|677884	Alox15|Fscn1|Hck|Krt19|Mdk|Mef2c|Pik3r1|Prox1|Tek|Tgfbr1|Sh2b2|Espn|Rgcc|Fzd10|Prr5|Abr|Myo5c|Fhod3|Grhl3|Arhgap28|Pakap	-1.5	MyList
GO Biological Processes	19	GO:0042693	muscle cell fate commitment	19_GO:0032502 developmental process	-3.2	18	6.9	20558	13	271	3	1.1	0.64	17260|21380|21386	Mef2c|Tbx1|Tbx3	-1.4	MyList
GO Biological Processes	19	GO:0043517	positive regulation of DNA damage response, signal transduction by p53 class mediator	19_GO:0048518 positive regulation of biological process	-3.1	16	6.6	20558	14	271	3	1.1	0.64	12578|58801|107765	Cdkn2a|Pmaip1|Ankrd1	-1.4	MyList
GO Biological Processes	19	GO:0048643	positive regulation of skeletal muscle tissue development	19_GO:0048518 positive regulation of biological process	-3.3	10	5.9	20558	29	271	4	1.5	0.73	13388|17260|21380|666794	Dll1|Mef2c|Tbx1|Rbm24	-1.4	MyList
GO Biological Processes	19	GO:1904031	positive regulation of cyclin-dependent protein kinase activity	19_GO:0048518 positive regulation of biological process	-3.2	9.8	5.7	20558	31	271	4	1.5	0.73	12444|12445|19130|66214	Ccnd2|Ccnd3|Prox1|Rgcc	-1.4	MyList
GO Biological Processes	19	GO:0060412	ventricular septum morphogenesis	19_GO:0032502 developmental process	-3.3	7.4	5.3	20558	51	271	5	1.8	0.82	14183|19130|20666|21386|21812	Fgfr2|Prox1|Sox11|Tbx3|Tgfbr1	-1.4	MyList
GO Biological Processes	19	GO:0060043	regulation of cardiac muscle cell proliferation	19_GO:0040007 growth	-3.3	7.4	5.3	20558	51	271	5	1.8	0.82	14180|14183|16468|17260|21812	Fgf9|Fgfr2|Jarid2|Mef2c|Tgfbr1	-1.4	MyList
GO Biological Processes	19	GO:0051055	negative regulation of lipid biosynthetic process	19_GO:0048519 negative regulation of biological process	-3.2	7.2	5.2	20558	53	271	5	1.8	0.82	14170|14581|15465|17691|19130	Fgf15|Gfi1|Hrh1|Sik1|Prox1	-1.4	MyList
GO Biological Processes	19	GO:0060563	neuroepithelial cell differentiation	19_GO:0032502 developmental process	-3.2	5.8	4.9	20558	78	271	6	2.2	0.89	11921|13388|14179|14581|18998|20666	Atoh1|Dll1|Fgf8|Gfi1|Pou4f3|Sox11	-1.4	MyList
GO Biological Processes	19	GO:0003208	cardiac ventricle morphogenesis	19_GO:0032502 developmental process	-3.2	5.8	4.9	20558	79	271	6	2.2	0.89	14180|14183|17260|19130|20666|21812	Fgf9|Fgfr2|Mef2c|Prox1|Sox11|Tgfbr1	-1.4	MyList
GO Biological Processes	19	GO:0051965	positive regulation of synapse assembly	19_GO:0071840 cellular component organization or biogenesis	-3.2	5.7	4.9	20558	80	271	6	2.2	0.89	12404|12405|18211|18708|69137|71436	Cbln1|Cbln2|Ntrk1|Pik3r1|Vstm5|Flrt3	-1.4	MyList
GO Biological Processes	19	GO:0072009	nephron epithelium development	19_GO:0032502 developmental process	-3.1	4.7	4.6	20558	112	271	7	2.6	0.96	13388|14179|16878|17260|22420|109674|271127	Dll1|Fgf8|Lif|Mef2c|Wnt6|Ampd2|Adamts16	-1.4	MyList
GO Biological Processes	19	GO:0098727	maintenance of cell number	19_GO:0032502 developmental process	-3.3	3.9	4.5	20558	175	271	9	3.3	1.1	12578|13388|15364|16878|19130|21386|21679|77889|140486	Cdkn2a|Dll1|Hmga2|Lif|Prox1|Tbx3|Tead4|Lbh|Igf2bp1	-1.4	MyList
GO Biological Processes	19	GO:0035108	limb morphogenesis	19_GO:0032502 developmental process	-3.3	3.9	4.5	20558	175	271	9	3.3	1.1	14179|14180|14183|20666|21386|98711|216795|242022|320145	Fgf8|Fgf9|Fgfr2|Sox11|Tbx3|Rdh10|Wnt9a|Frem2|Sp8	-1.4	MyList
GO Biological Processes	19	GO:0035107	appendage morphogenesis	19_GO:0032502 developmental process	-3.3	3.9	4.5	20558	175	271	9	3.3	1.1	14179|14180|14183|20666|21386|98711|216795|242022|320145	Fgf8|Fgf9|Fgfr2|Sox11|Tbx3|Rdh10|Wnt9a|Frem2|Sp8	-1.4	MyList
GO Biological Processes	19	GO:0016202	regulation of striated muscle tissue development	19_GO:0032502 developmental process	-3.2	3.9	4.4	20558	177	271	9	3.3	1.1	13388|14179|14180|14183|16468|17260|21380|21812|666794	Dll1|Fgf8|Fgf9|Fgfr2|Jarid2|Mef2c|Tbx1|Tgfbr1|Rbm24	-1.4	MyList
GO Biological Processes	19	GO:0007369	gastrulation	19_GO:0032502 developmental process	-3.2	3.9	4.4	20558	176	271	9	3.3	1.1	11481|13836|14179|14268|16323|19252|23796|240672|243905	Acvr2b|Epha2|Fgf8|Fn1|Inhba|Dusp1|Aplnr|Dusp5|Zfp568	-1.4	MyList
GO Biological Processes	19	GO:1901861	regulation of muscle tissue development	19_GO:0032502 developmental process	-3.2	3.8	4.3	20558	180	271	9	3.3	1.1	13388|14179|14180|14183|16468|17260|21380|21812|666794	Dll1|Fgf8|Fgf9|Fgfr2|Jarid2|Mef2c|Tbx1|Tgfbr1|Rbm24	-1.4	MyList
GO Biological Processes	19	GO:0048634	regulation of muscle organ development	19_GO:0032502 developmental process	-3.2	3.8	4.3	20558	181	271	9	3.3	1.1	13388|14179|14180|14183|16468|17260|21380|21812|666794	Dll1|Fgf8|Fgf9|Fgfr2|Jarid2|Mef2c|Tbx1|Tgfbr1|Rbm24	-1.4	MyList
GO Biological Processes	19	GO:0010810	regulation of cell-substrate adhesion	19_GO:0022610 biological adhesion	-3.2	3.5	4.3	20558	214	271	10	3.7	1.1	11687|12578|14268|17242|18606|18708|21687|64074|230379|319922	Alox15|Cdkn2a|Fn1|Mdk|Enpp2|Pik3r1|Tek|Smoc2|Acer2|Vwc2	-1.4	MyList
GO Biological Processes	19	GO:0045665	negative regulation of neuron differentiation	19_GO:0048519 negative regulation of biological process	-3.2	3.2	4.2	20558	259	271	11	4.1	1.2	13388|14581|15904|16814|20360|20620|26456|110351|237847|243937|380711	Dll1|Gfi1|Id4|Lbx1|Sema6c|Plk2|Sema4g|Rap1gap|Rtn4rl1|Zfp536|Rap1gap2	-1.4	MyList
GO Biological Processes	19	GO:0007611	learning or memory	19_GO:0007610 behavior	-3.2	3	4.1	20558	299	271	12	4.4	1.2	12227|12444|14371|15465|16476|17242|17260|17536|18211|19225|20620|20927	Btg2|Ccnd2|Fzd9|Hrh1|Jun|Mdk|Mef2c|Meis2|Ntrk1|Ptgs2|Plk2|Abcc8	-1.4	MyList
GO Biological Processes	19	GO:0050890	cognition	19_GO:0032501 multicellular organismal process	-3.3	2.9	4.1	20558	336	271	13	4.8	1.3	12227|12444|14371|15465|16476|17242|17260|17309|17536|18211|19225|20620|20927	Btg2|Ccnd2|Fzd9|Hrh1|Jun|Mdk|Mef2c|Mgat3|Meis2|Ntrk1|Ptgs2|Plk2|Abcc8	-1.4	MyList
GO Biological Processes	19	GO:0003002	regionalization	19_GO:0032502 developmental process	-3.3	2.8	4.1	20558	379	271	14	5.2	1.3	11481|12227|13388|14179|14183|14472|17260|18096|18530|21380|21386|21812|73191|320145	Acvr2b|Btg2|Dll1|Fgf8|Fgfr2|Gbx2|Mef2c|Nkx6-1|Pcdh8|Tbx1|Tbx3|Tgfbr1|Fezf1|Sp8	-1.4	MyList
GO Biological Processes	19	GO:0009914	hormone transport	19_GO:0051179 localization	-3.2	2.8	4	20558	385	271	14	5.2	1.3	11481|13447|13616|15364|16323|16878|18096|20666|20927|21386|103988|170756|243328|266690	Acvr2b|Doc2b|Edn3|Hmga2|Inhba|Lif|Nkx6-1|Sox11|Abcc8|Tbx3|Gck|Slc8b1|Slc29a4|Cyb5r4	-1.4	MyList
GO Biological Processes	19	GO:1903706	regulation of hemopoiesis	19_GO:0002376 immune system process	-3.2	2.7	4	20558	426	271	15	5.5	1.4	12522|12578|13388|16323|16453|16476|16878|17242|17260|17536|18708|20963|26379|215653|230126	Cd83|Cdkn2a|Dll1|Inhba|Jak3|Jun|Lif|Mdk|Mef2c|Meis2|Pik3r1|Syk|Esrra|Rassf2|Shb	-1.4	MyList
GO Biological Processes	19	GO:0022407	regulation of cell-cell adhesion	19_GO:0022610 biological adhesion	-3.2	2.7	4	20558	427	271	15	5.5	1.4	11687|12522|12578|14345|16008|16453|17242|18530|18708|20963|27205|66214|109254|110351|230126	Alox15|Cd83|Cdkn2a|Fut4|Igfbp2|Jak3|Mdk|Pcdh8|Pik3r1|Syk|Podxl|Rgcc|Adtrp|Rap1gap|Shb	-1.4	MyList
GO Biological Processes	19	GO:0010959	regulation of metal ion transport	19_GO:0051179 localization	-3.2	2.7	4	20558	428	271	15	5.5	1.4	13616|16453|16493|17691|19225|20927|23796|66395|67149|80334|103988|170756|238276|241528|279561	Edn3|Jak3|Kcna5|Sik1|Ptgs2|Abcc8|Aplnr|Ahnak|Nkain1|Kcnip4|Gck|Slc8b1|Akap5|Lrrc55|Wnk3	-1.4	MyList
GO Biological Processes	19	GO:0001933	negative regulation of protein phosphorylation	19_GO:0048519 negative regulation of biological process	-3.3	2.7	4	20558	425	271	15	5.5	1.4	12062|12575|12577|12578|14586|16476|16878|17472|19252|23882|58805|75590|215653|230126|240672	Bdkrb2|Cdkn1a|Cdkn1c|Cdkn2a|Gfra2|Jun|Lif|Gbp4|Dusp1|Gadd45g|Mlxipl|Dusp9|Rassf2|Shb|Dusp5	-1.4	MyList
GO Biological Processes	19	GO:0045666	positive regulation of neuron differentiation	19_GO:0048518 positive regulation of biological process	-3.2	2.6	4	20558	472	271	16	5.9	1.4	11921|11924|13436|14268|16878|17242|17260|18039|18096|18211|19130|20666|73191|107765|238276|319922	Atoh1|Neurog2|Dnmt3b|Fn1|Lif|Mdk|Mef2c|Nefl|Nkx6-1|Ntrk1|Prox1|Sox11|Fezf1|Ankrd1|Akap5|Vwc2	-1.4	MyList
GO Biological Processes	19	GO:0051051	negative regulation of transport	19_GO:0048519 negative regulation of biological process	-3.2	2.5	4	20558	520	271	17	6.3	1.5	13616|14268|14783|16493|16878|17472|18751|19225|20927|23921|66214|72519|103988|109254|109934|238276|279561	Edn3|Fn1|Grb10|Kcna5|Lif|Gbp4|Prkcb|Ptgs2|Abcc8|Sh2b2|Rgcc|Pip4p2|Gck|Adtrp|Abr|Akap5|Wnk3	-1.4	MyList
GO Biological Processes	19	GO:0050808	synapse organization	19_GO:0071840 cellular component organization or biogenesis	-3.2	2.5	3.9	20558	481	271	16	5.9	1.4	12404|12405|14183|14371|17260|18039|18164|18211|18530|18708|21923|69137|71436|104069|230157|246316	Cbln1|Cbln2|Fgfr2|Fzd9|Mef2c|Nefl|Nptx1|Ntrk1|Pcdh8|Pik3r1|Tnc|Vstm5|Flrt3|Sncb|Tmeff1|Lgi2	-1.4	MyList
GO Biological Processes	19	GO:0044283	small molecule biosynthetic process	19_GO:0008152 metabolic process	-3.2	2.3	3.8	20558	672	271	20	7.4	1.6	11307|11636|11668|11687|12445|14170|14581|14598|15277|15360|17691|19130|19225|20963|58805|98711|103711|103988|212980|230379	Abcg1|Ak1|Aldh1a1|Alox15|Ccnd3|Fgf15|Gfi1|Ggt1|Hk2|Hmgcs2|Sik1|Prox1|Ptgs2|Syk|Mlxipl|Rdh10|Pnpo|Gck|Slc45a3|Acer2	-1.4	MyList
GO Biological Processes	19	GO:0045859	regulation of protein kinase activity	19_GO:0008152 metabolic process	-3.2	2.2	3.8	20558	675	271	20	7.4	1.6	11481|12444|12445|12575|12577|12578|12579|13616|19130|19252|20963|21812|23882|66214|75590|93897|215653|230126|240672|380694	Acvr2b|Ccnd2|Ccnd3|Cdkn1a|Cdkn1c|Cdkn2a|Cdkn2b|Edn3|Prox1|Dusp1|Syk|Tgfbr1|Gadd45g|Rgcc|Dusp9|Fzd10|Rassf2|Shb|Dusp5|Ccnjl	-1.4	MyList
GO Biological Processes	19	GO:0070307	lens fiber cell development	19_GO:0032502 developmental process	-3	15	6.3	20558	15	271	3	1.1	0.64	13836|14183|19130	Epha2|Fgfr2|Prox1	-1.3	MyList
GO Biological Processes	19	GO:0032530	regulation of microvillus organization	19_GO:0071840 cellular component organization or biogenesis	-3	15	6.3	20558	15	271	3	1.1	0.64	14086|27205|110351	Fscn1|Podxl|Rap1gap	-1.3	MyList
GO Biological Processes	19	GO:0016114	terpenoid biosynthetic process	19_GO:0008152 metabolic process	-3	15	6.3	20558	15	271	3	1.1	0.64	11668|15360|98711	Aldh1a1|Hmgcs2|Rdh10	-1.3	MyList
GO Biological Processes	19	GO:0060977	coronary vasculature morphogenesis	19_GO:0032502 developmental process	-3.1	9.5	5.6	20558	32	271	4	1.5	0.73	14180|14183|21380|21812	Fgf9|Fgfr2|Tbx1|Tgfbr1	-1.3	MyList
GO Biological Processes	19	GO:0046622	positive regulation of organ growth	19_GO:0040007 growth	-3	6.7	4.9	20558	57	271	5	1.8	0.82	14179|14180|14183|17260|19130	Fgf8|Fgf9|Fgfr2|Mef2c|Prox1	-1.3	MyList
GO Biological Processes	19	GO:0002067	glandular epithelial cell differentiation	19_GO:0032502 developmental process	-3	6.7	4.9	20558	57	271	5	1.8	0.82	13388|14179|14183|18096|19130	Dll1|Fgf8|Fgfr2|Nkx6-1|Prox1	-1.3	MyList
GO Biological Processes	19	GO:0048636	positive regulation of muscle organ development	19_GO:0048518 positive regulation of biological process	-3.1	5.5	4.7	20558	83	271	6	2.2	0.89	13388|14180|14183|17260|21380|666794	Dll1|Fgf9|Fgfr2|Mef2c|Tbx1|Rbm24	-1.3	MyList
GO Biological Processes	19	GO:0045844	positive regulation of striated muscle tissue development	19_GO:0048518 positive regulation of biological process	-3.1	5.5	4.7	20558	83	271	6	2.2	0.89	13388|14180|14183|17260|21380|666794	Dll1|Fgf9|Fgfr2|Mef2c|Tbx1|Rbm24	-1.3	MyList
GO Biological Processes	19	GO:1901863	positive regulation of muscle tissue development	19_GO:0048518 positive regulation of biological process	-3.1	5.4	4.7	20558	84	271	6	2.2	0.89	13388|14180|14183|17260|21380|666794	Dll1|Fgf9|Fgfr2|Mef2c|Tbx1|Rbm24	-1.3	MyList
GO Biological Processes	19	GO:0007498	mesoderm development	19_GO:0032502 developmental process	-3.1	4.7	4.5	20558	114	271	7	2.6	0.96	11481|13836|14179|16323|18426|21380|21386	Acvr2b|Epha2|Fgf8|Inhba|Ovol1|Tbx1|Tbx3	-1.3	MyList
GO Biological Processes	19	GO:2000045	regulation of G1/S transition of mitotic cell cycle	19_GO:0050789 regulation of biological process	-3.1	4.6	4.5	20558	116	271	7	2.6	0.96	12444|12445|12575|12579|13555|16493|66214	Ccnd2|Ccnd3|Cdkn1a|Cdkn2b|E2f1|Kcna5|Rgcc	-1.3	MyList
GO Biological Processes	19	GO:0060419	heart growth	19_GO:0040007 growth	-3	4.5	4.4	20558	118	271	7	2.6	0.96	14180|14183|16468|17260|19130|21812|75590	Fgf9|Fgfr2|Jarid2|Mef2c|Prox1|Tgfbr1|Dusp9	-1.3	MyList
GO Biological Processes	19	GO:0043534	blood vessel endothelial cell migration	19_GO:0040011 locomotion	-3	4.5	4.4	20558	119	271	7	2.6	0.96	13836|14181|17260|19225|20620|66214|109254	Epha2|Fgfbp1|Mef2c|Ptgs2|Plk2|Rgcc|Adtrp	-1.3	MyList
GO Biological Processes	19	GO:0072006	nephron development	19_GO:0032502 developmental process	-3	4	4.3	20558	152	271	8	3	1	13388|14179|16878|17260|21687|22420|109674|271127	Dll1|Fgf8|Lif|Mef2c|Tek|Wnt6|Ampd2|Adamts16	-1.3	MyList
GO Biological Processes	19	GO:0031099	regeneration	19_GO:0032502 developmental process	-3	4	4.3	20558	151	271	8	3	1	12575|14371|16476|16878|17242|18039|21923|237847	Cdkn1a|Fzd9|Jun|Lif|Mdk|Nefl|Tnc|Rtn4rl1	-1.3	MyList
GO Biological Processes	19	GO:0007416	synapse assembly	19_GO:0071840 cellular component organization or biogenesis	-3	3.6	4.1	20558	191	271	9	3.3	1.1	12404|12405|17260|18164|18211|18708|69137|71436|246316	Cbln1|Cbln2|Mef2c|Nptx1|Ntrk1|Pik3r1|Vstm5|Flrt3|Lgi2	-1.3	MyList
GO Biological Processes	19	GO:0030324	lung development	19_GO:0032502 developmental process	-3.1	3.4	4.2	20558	224	271	10	3.7	1.1	11481|14179|14180|14183|14257|15364|16878|20666|21923|98711	Acvr2b|Fgf8|Fgf9|Fgfr2|Flt4|Hmga2|Lif|Sox11|Tnc|Rdh10	-1.3	MyList
GO Biological Processes	19	GO:0030323	respiratory tube development	19_GO:0032502 developmental process	-3	3.3	4.1	20558	227	271	10	3.7	1.1	11481|14179|14180|14183|14257|15364|16878|20666|21923|98711	Acvr2b|Fgf8|Fgf9|Fgfr2|Flt4|Hmga2|Lif|Sox11|Tnc|Rdh10	-1.3	MyList
GO Biological Processes	19	GO:0009952	anterior/posterior pattern specification	19_GO:0032502 developmental process	-3	3.3	4	20558	231	271	10	3.7	1.1	11481|12227|13388|14179|14472|18530|21380|21386|21812|73191	Acvr2b|Btg2|Dll1|Fgf8|Gbx2|Pcdh8|Tbx1|Tbx3|Tgfbr1|Fezf1	-1.3	MyList
GO Biological Processes	19	GO:0031589	cell-substrate adhesion	19_GO:0022610 biological adhesion	-3.1	2.8	4	20558	351	271	13	4.8	1.3	11687|12578|14268|17242|18074|18606|18708|21687|53867|64074|230379|319480|319922	Alox15|Cdkn2a|Fn1|Mdk|Nid2|Enpp2|Pik3r1|Tek|Col5a3|Smoc2|Acer2|Itga11|Vwc2	-1.3	MyList
GO Biological Processes	19	GO:0042692	muscle cell differentiation	19_GO:0032502 developmental process	-3	2.7	3.9	20558	399	271	14	5.2	1.3	13388|14180|14183|14200|16669|17260|17691|19130|21380|21386|68794|225288|226101|666794	Dll1|Fgf9|Fgfr2|Fhl2|Krt19|Mef2c|Sik1|Prox1|Tbx1|Tbx3|Flnc|Fhod3|Myof|Rbm24	-1.3	MyList
GO Biological Processes	19	GO:0042060	wound healing	19_GO:0050896 response to stimulus	-3.1	2.7	3.9	20558	393	271	14	5.2	1.3	11687|12575|12737|12740|14268|14371|16621|17242|20927|20963|64074|109254|226101|230824	Alox15|Cdkn1a|Cldn1|Cldn4|Fn1|Fzd9|Klkb1|Mdk|Abcc8|Syk|Smoc2|Adtrp|Myof|Grhl3	-1.3	MyList
GO Biological Processes	19	GO:0015672	monovalent inorganic cation transport	19_GO:0051179 localization	-3.1	2.5	3.9	20558	486	271	16	5.9	1.4	13616|14412|16493|17691|20498|20927|21366|67149|69354|80334|103988|170756|192775|238276|241528|279561	Edn3|Slc6a13|Kcna5|Sik1|Slc12a4|Abcc8|Slc6a6|Nkain1|Slc38a4|Kcnip4|Gck|Slc8b1|Kcnh6|Akap5|Lrrc55|Wnk3	-1.3	MyList
GO Biological Processes	19	GO:0090066	regulation of anatomical structure size	19_GO:0065007 biological regulation	-3.1	2.3	3.8	20558	582	271	18	6.6	1.5	11687|12062|13616|14268|15465|16493|18039|18040|18096|19225|20360|20498|26456|225288|240672|268970|279561|380711	Alox15|Bdkrb2|Edn3|Fn1|Hrh1|Kcna5|Nefl|Nefm|Nkx6-1|Ptgs2|Sema6c|Slc12a4|Sema4g|Fhod3|Dusp5|Arhgap28|Wnk3|Rap1gap2	-1.3	MyList
GO Biological Processes	19	GO:0051347	positive regulation of transferase activity	19_GO:0065007 biological regulation	-3	2.3	3.7	20558	593	271	18	6.6	1.5	11481|12444|12445|12575|13616|13836|14183|14257|18211|19130|20963|21687|21812|23882|66214|93897|215653|231440	Acvr2b|Ccnd2|Ccnd3|Cdkn1a|Edn3|Epha2|Fgfr2|Flt4|Ntrk1|Prox1|Syk|Tek|Tgfbr1|Gadd45g|Rgcc|Fzd10|Rassf2|Parm1	-1.3	MyList
GO Biological Processes	19	GO:0002521	leukocyte differentiation	19_GO:0002376 immune system process	-3.1	2.3	3.7	20558	590	271	18	6.6	1.5	12522|12578|13388|13836|14371|16453|16476|16878|17242|17260|17305|18211|18708|20963|23882|26379|215653|230126	Cd83|Cdkn2a|Dll1|Epha2|Fzd9|Jak3|Jun|Lif|Mdk|Mef2c|Mfng|Ntrk1|Pik3r1|Syk|Gadd45g|Esrra|Rassf2|Shb	-1.3	MyList
GO Biological Processes	19	GO:0090087	regulation of peptide transport	19_GO:0051179 localization	-3.1	2.2	3.7	20558	685	271	20	7.4	1.6	11307|12578|13447|14268|15364|16878|17472|18096|18708|19225|20362|20927|20963|21687|66214|103988|107765|109254|170756|238276	Abcg1|Cdkn2a|Doc2b|Fn1|Hmga2|Lif|Gbp4|Nkx6-1|Pik3r1|Ptgs2|Septin8|Abcc8|Syk|Tek|Rgcc|Gck|Ankrd1|Adtrp|Slc8b1|Akap5	-1.3	MyList

## Sheet: Pathway
Category	CategoryID	GO	Description	PARENT_GO	LogP	Enrichment	Z-score	#TotalGeneInLibrary	#GeneInGO	#GeneInHitList	#GeneInGOAndHitList	%InGO	STDV %InGO	GeneID	Hits	Log(q-value)	GeneList
KEGG Pathway	24	mmu04550	Signaling pathways regulating pluripotency of stem cells		-8.3	7.5	9	20558	141	271	14	5.2	1.3	11481|14183|14371|15904|16323|16453|16468|16878|18708|21386|22420|75590|93897|216795	Acvr2b|Fgfr2|Fzd9|Id4|Inhba|Jak3|Jarid2|Lif|Pik3r1|Tbx3|Wnt6|Dusp9|Fzd10|Wnt9a	-5.2	MyList
KEGG Pathway	24	mmu05224	Breast cancer		-7.6	6.7	8.3	20558	159	271	14	5.2	1.3	12575|13388|13555|14170|14179|14180|14257|14371|16476|18708|22420|80903|93897|216795	Cdkn1a|Dll1|E2f1|Fgf15|Fgf8|Fgf9|Flt4|Fzd9|Jun|Pik3r1|Wnt6|Fgf16|Fzd10|Wnt9a	-4.6	MyList
KEGG Pathway	24	mmu05200	Pathways in cancer		-6.6	3.7	6.6	20558	427	271	21	7.7	1.6	12062|12575|12578|12579|13555|14170|14179|14180|14183|14268|14371|16476|18211|18708|18751|19225|21812|22420|80903|93897|216795	Bdkrb2|Cdkn1a|Cdkn2a|Cdkn2b|E2f1|Fgf15|Fgf8|Fgf9|Fgfr2|Fn1|Fzd9|Jun|Ntrk1|Pik3r1|Prkcb|Ptgs2|Tgfbr1|Wnt6|Fgf16|Fzd10|Wnt9a	-3.7	MyList
KEGG Pathway	24	mmu04010	MAPK signaling pathway		-5.6	4.3	6.3	20558	264	271	15	5.5	1.4	14170|14179|14180|14183|16476|17260|18211|18751|19252|21812|23882|68794|75590|80903|240672	Fgf15|Fgf8|Fgf9|Fgfr2|Jun|Mef2c|Ntrk1|Prkcb|Dusp1|Tgfbr1|Gadd45g|Flnc|Dusp9|Fgf16|Dusp5	-3.1	MyList
KEGG Pathway	24	mmu05218	Melanoma		-5.3	8.3	7.2	20558	73	271	8	3	1	12575|12578|13555|14170|14179|14180|18708|80903	Cdkn1a|Cdkn2a|E2f1|Fgf15|Fgf8|Fgf9|Pik3r1|Fgf16	-2.9	MyList
KEGG Pathway	24	mmu04151	PI3K-Akt signaling pathway		-5.3	3.6	5.8	20558	354	271	17	6.3	1.5	12444|12445|12575|13836|14170|14179|14180|14183|14257|14268|16453|18708|20963|21687|21923|80903|319480	Ccnd2|Ccnd3|Cdkn1a|Epha2|Fgf15|Fgf8|Fgf9|Fgfr2|Flt4|Fn1|Jak3|Pik3r1|Syk|Tek|Tnc|Fgf16|Itga11	-2.9	MyList
KEGG Pathway	24	mmu05166	Human T-cell leukemia virus 1 infection		-4.5	3.7	5.3	20558	290	271	14	5.2	1.3	12444|12445|12575|12578|12579|13555|14371|16453|16476|18708|21812|22420|93897|216795	Ccnd2|Ccnd3|Cdkn1a|Cdkn2a|Cdkn2b|E2f1|Fzd9|Jak3|Jun|Pik3r1|Tgfbr1|Wnt6|Fzd10|Wnt9a	-2.4	MyList
KEGG Pathway	24	mmu04115	p53 signaling pathway		-4.3	7.4	6.3	20558	72	271	7	2.6	0.96	12444|12445|12575|12578|23882|58801|67874	Ccnd2|Ccnd3|Cdkn1a|Cdkn2a|Gadd45g|Pmaip1|Rprm	-2.3	MyList
KEGG Pathway	24	mmu04110	Cell cycle		-4.3	5.3	5.7	20558	128	271	9	3.3	1.1	12444|12445|12575|12577|12578|12579|13555|13559|23882	Ccnd2|Ccnd3|Cdkn1a|Cdkn1c|Cdkn2a|Cdkn2b|E2f1|E2f5|Gadd45g	-2.2	MyList
KEGG Pathway	24	mmu04310	Wnt signaling pathway		-3.8	4.6	5.1	20558	148	271	9	3.3	1.1	12444|12445|14371|16476|18751|22420|27373|93897|216795	Ccnd2|Ccnd3|Fzd9|Jun|Prkcb|Wnt6|Csnk1e|Fzd10|Wnt9a	-1.9	MyList
KEGG Pathway	24	mmu04350	TGF-beta signaling pathway		-3.7	5.8	5.3	20558	91	271	7	2.6	0.96	11481|12579|13559|14313|15904|16323|21812	Acvr2b|Cdkn2b|E2f5|Fst|Id4|Inhba|Tgfbr1	-1.8	MyList
KEGG Pathway	24	mmu04015	Rap1 signaling pathway		-3.7	3.7	4.7	20558	224	271	11	4.1	1.2	13836|14170|14179|14180|14183|14257|18708|18751|21687|80903|110351	Epha2|Fgf15|Fgf8|Fgf9|Fgfr2|Flt4|Pik3r1|Prkcb|Tek|Fgf16|Rap1gap	-1.8	MyList
KEGG Pathway	24	mmu04390	Hippo signaling pathway		-3.6	4.3	4.8	20558	158	271	9	3.3	1.1	12444|12445|14371|21679|21812|22420|27373|93897|216795	Ccnd2|Ccnd3|Fzd9|Tead4|Tgfbr1|Wnt6|Csnk1e|Fzd10|Wnt9a	-1.7	MyList
KEGG Pathway	24	mmu05206	MicroRNAs in cancer		-3.4	3.2	4.3	20558	283	271	12	4.4	1.2	12444|12575|12578|13436|13555|15364|18751|19225|21923|140486|212980|636931	Ccnd2|Cdkn1a|Cdkn2a|Dnmt3b|E2f1|Hmga2|Prkcb|Ptgs2|Tnc|Igf2bp1|Slc45a3|Trim71	-1.5	MyList
KEGG Pathway	24	mmu04510	Focal adhesion		-3.3	3.6	4.4	20558	208	271	10	3.7	1.1	12444|12445|14257|14268|16476|18708|18751|21923|68794|319480	Ccnd2|Ccnd3|Flt4|Fn1|Jun|Pik3r1|Prkcb|Tnc|Flnc|Itga11	-1.5	MyList
KEGG Pathway	24	mmu04810	Regulation of actin cytoskeleton		-3.1	3.4	4.2	20558	220	271	10	3.7	1.1	12062|14170|14179|14180|14183|14268|18708|30938|80903|319480	Bdkrb2|Fgf15|Fgf8|Fgf9|Fgfr2|Fn1|Pik3r1|Fgd3|Fgf16|Itga11	-1.4	MyList
Category	CategoryID	GO	Description	PARENT_GO	LogP	Enrichment	Z-score	#TotalGeneInLibrary	#GeneInGO	#GeneInHitList	#GeneInGOAndHitList	%InGO	STDV %InGO	GeneID	Hits	Log(q-value)	GeneList
Reactome Gene Sets	6	R-MMU-69236	G1 Phase		-5.9	13	8.7	20558	42	271	7	2.6	0.96	12444|12445|12575|12577|12579|13555|13559	Ccnd2|Ccnd3|Cdkn1a|Cdkn1c|Cdkn2b|E2f1|E2f5	-3.3	MyList
Reactome Gene Sets	6	R-MMU-69231	Cyclin D associated events in G1		-5.9	13	8.7	20558	42	271	7	2.6	0.96	12444|12445|12575|12577|12579|13555|13559	Ccnd2|Ccnd3|Cdkn1a|Cdkn1c|Cdkn2b|E2f1|E2f5	-3.3	MyList
Reactome Gene Sets	6	R-MMU-74751	Insulin receptor signalling cascade		-5.5	11	8.1	20558	48	271	7	2.6	0.96	14170|14179|14180|14183|14783|18708|80903	Fgf15|Fgf8|Fgf9|Fgfr2|Grb10|Pik3r1|Fgf16	-3.1	MyList
Reactome Gene Sets	6	R-MMU-190241	FGFR2 ligand binding and activation		-5.5	21	9.8	20558	18	271	5	1.8	0.82	14179|14180|14181|14183|80903	Fgf8|Fgf9|Fgfbp1|Fgfr2|Fgf16	-3.1	MyList
Reactome Gene Sets	6	R-MMU-5683057	MAPK family signaling cascades		-5.2	4	5.9	20558	285	271	15	5.5	1.4	12445|14170|14179|14180|14183|14268|14586|16453|18039|18708|19252|21687|75590|80903|240672	Ccnd3|Fgf15|Fgf8|Fgf9|Fgfr2|Fn1|Gfra2|Jak3|Nefl|Pik3r1|Dusp1|Tek|Dusp9|Fgf16|Dusp5	-2.9	MyList
Reactome Gene Sets	6	R-MMU-5654720	PI-3K cascade:FGFR4		-5.3	19	9.3	20558	20	271	5	1.8	0.82	14170|14179|14180|18708|80903	Fgf15|Fgf8|Fgf9|Pik3r1|Fgf16	-2.9	MyList
Reactome Gene Sets	6	R-MMU-5673001	RAF/MAP kinase cascade		-5.1	4.1	5.9	20558	256	271	14	5.2	1.3	14170|14179|14180|14183|14268|14586|16453|18039|18708|19252|21687|75590|80903|240672	Fgf15|Fgf8|Fgf9|Fgfr2|Fn1|Gfra2|Jak3|Nefl|Pik3r1|Dusp1|Tek|Dusp9|Fgf16|Dusp5	-2.8	MyList
Reactome Gene Sets	6	R-MMU-5654695	PI-3K cascade:FGFR2		-5.1	17	8.8	20558	22	271	5	1.8	0.82	14179|14180|14183|18708|80903	Fgf8|Fgf9|Fgfr2|Pik3r1|Fgf16	-2.8	MyList
Reactome Gene Sets	6	R-MMU-9607240	FLT3 Signaling		-4.9	4	5.7	20558	266	271	14	5.2	1.3	14170|14179|14180|14183|14268|14586|16453|18039|18708|19252|21687|75590|80903|240672	Fgf15|Fgf8|Fgf9|Fgfr2|Fn1|Gfra2|Jak3|Nefl|Pik3r1|Dusp1|Tek|Dusp9|Fgf16|Dusp5	-2.7	MyList
Reactome Gene Sets	6	R-MMU-5684996	MAPK1/MAPK3 signaling		-5	4.1	5.7	20558	262	271	14	5.2	1.3	14170|14179|14180|14183|14268|14586|16453|18039|18708|19252|21687|75590|80903|240672	Fgf15|Fgf8|Fgf9|Fgfr2|Fn1|Gfra2|Jak3|Nefl|Pik3r1|Dusp1|Tek|Dusp9|Fgf16|Dusp5	-2.7	MyList
Reactome Gene Sets	6	R-MMU-190236	Signaling by FGFR		-5	7.6	6.8	20558	80	271	8	3	1	14170|14179|14180|14181|14183|18708|71436|80903	Fgf15|Fgf8|Fgf9|Fgfbp1|Fgfr2|Pik3r1|Flrt3|Fgf16	-2.7	MyList
Reactome Gene Sets	6	R-MMU-9006934	Signaling by Receptor Tyrosine Kinases		-4.8	3.3	5.3	20558	389	271	17	6.3	1.5	14170|14179|14180|14181|14183|14257|14268|14783|18211|18708|18751|23921|53867|71436|80903|109270|230126	Fgf15|Fgf8|Fgf9|Fgfbp1|Fgfr2|Flt4|Fn1|Grb10|Ntrk1|Pik3r1|Prkcb|Sh2b2|Col5a3|Flrt3|Fgf16|Prr5|Shb	-2.6	MyList
Reactome Gene Sets	6	R-MMU-190375	FGFR2c ligand binding and activation		-4.7	23	9.3	20558	13	271	4	1.5	0.73	14179|14180|14183|80903	Fgf8|Fgf9|Fgfr2|Fgf16	-2.6	MyList
Reactome Gene Sets	6	R-MMU-112399	IRS-mediated signalling		-4.8	11	7.4	20558	42	271	6	2.2	0.89	14170|14179|14180|14183|18708|80903	Fgf15|Fgf8|Fgf9|Fgfr2|Pik3r1|Fgf16	-2.6	MyList
Reactome Gene Sets	6	R-MMU-109704	PI3K Cascade		-4.8	11	7.5	20558	41	271	6	2.2	0.89	14170|14179|14180|14183|18708|80903	Fgf15|Fgf8|Fgf9|Fgfr2|Pik3r1|Fgf16	-2.6	MyList
Reactome Gene Sets	6	R-MMU-5654716	Downstream signaling of activated FGFR4		-4.7	15	8	20558	26	271	5	1.8	0.82	14170|14179|14180|18708|80903	Fgf15|Fgf8|Fgf9|Pik3r1|Fgf16	-2.5	MyList
Reactome Gene Sets	6	R-MMU-5654696	Downstream signaling of activated FGFR2		-4.5	14	7.7	20558	28	271	5	1.8	0.82	14179|14180|14183|18708|80903	Fgf8|Fgf9|Fgfr2|Pik3r1|Fgf16	-2.4	MyList
Reactome Gene Sets	6	R-MMU-5654228	Phospholipase C-mediated cascade; FGFR4		-4.4	20	8.6	20558	15	271	4	1.5	0.73	14170|14179|14180|80903	Fgf15|Fgf8|Fgf9|Fgf16	-2.4	MyList
Reactome Gene Sets	6	R-MMU-2428928	IRS-related events triggered by IGF1R		-4.5	9.9	7	20558	46	271	6	2.2	0.89	14170|14179|14180|14183|18708|80903	Fgf15|Fgf8|Fgf9|Fgfr2|Pik3r1|Fgf16	-2.4	MyList
Reactome Gene Sets	6	R-MMU-2428924	IGF1R signaling cascade		-4.5	9.7	6.9	20558	47	271	6	2.2	0.89	14170|14179|14180|14183|18708|80903	Fgf15|Fgf8|Fgf9|Fgfr2|Pik3r1|Fgf16	-2.4	MyList
Reactome Gene Sets	6	R-MMU-190322	FGFR4 ligand binding and activation		-4.6	22	8.9	20558	14	271	4	1.5	0.73	14170|14179|14180|80903	Fgf15|Fgf8|Fgf9|Fgf16	-2.4	MyList
Reactome Gene Sets	6	R-MMU-74752	Signaling by Insulin receptor		-4.3	7.4	6.3	20558	72	271	7	2.6	0.96	14170|14179|14180|14183|14783|18708|80903	Fgf15|Fgf8|Fgf9|Fgfr2|Grb10|Pik3r1|Fgf16	-2.3	MyList
Reactome Gene Sets	6	R-MMU-2404192	Signaling by Type 1 Insulin-like Growth Factor 1 Receptor (IGF1R)		-4.4	9.5	6.8	20558	48	271	6	2.2	0.89	14170|14179|14180|14183|18708|80903	Fgf15|Fgf8|Fgf9|Fgfr2|Pik3r1|Fgf16	-2.3	MyList
Reactome Gene Sets	6	R-MMU-1280215	Cytokine Signaling in Immune system		-4.4	2.8	4.9	20558	544	271	20	7.4	1.6	12931|14170|14179|14180|14183|14268|14586|15162|16453|16476|16878|18039|18708|19252|20963|21687|75590|80903|240672|245527	Crlf1|Fgf15|Fgf8|Fgf9|Fgfr2|Fn1|Gfra2|Hck|Jak3|Jun|Lif|Nefl|Pik3r1|Dusp1|Syk|Tek|Dusp9|Fgf16|Dusp5|Eda2r	-2.3	MyList
Reactome Gene Sets	6	R-MMU-5654710	PI-3K cascade:FGFR3		-4.2	18	8	20558	17	271	4	1.5	0.73	14179|14180|18708|80903	Fgf8|Fgf9|Pik3r1|Fgf16	-2.2	MyList
Reactome Gene Sets	6	R-MMU-5654221	Phospholipase C-mediated cascade; FGFR2		-4.2	18	8	20558	17	271	4	1.5	0.73	14179|14180|14183|80903	Fgf8|Fgf9|Fgfr2|Fgf16	-2.2	MyList
Reactome Gene Sets	6	R-MMU-5654719	SHC-mediated cascade:FGFR4		-4	16	7.5	20558	19	271	4	1.5	0.73	14170|14179|14180|80903	Fgf15|Fgf8|Fgf9|Fgf16	-2	MyList
Reactome Gene Sets	6	R-MMU-5654712	FRS-mediated FGFR4 signaling		-3.8	14	7.1	20558	21	271	4	1.5	0.73	14170|14179|14180|80903	Fgf15|Fgf8|Fgf9|Fgf16	-1.9	MyList
Reactome Gene Sets	6	R-MMU-5654699	SHC-mediated cascade:FGFR2		-3.8	14	7.1	20558	21	271	4	1.5	0.73	14179|14180|14183|80903	Fgf8|Fgf9|Fgfr2|Fgf16	-1.9	MyList
Reactome Gene Sets	6	R-MMU-5654743	Signaling by FGFR4		-3.8	9.5	6.2	20558	40	271	5	1.8	0.82	14170|14179|14180|18708|80903	Fgf15|Fgf8|Fgf9|Pik3r1|Fgf16	-1.8	MyList
Reactome Gene Sets	6	R-MMU-5654708	Downstream signaling of activated FGFR3		-3.7	13	6.8	20558	23	271	4	1.5	0.73	14179|14180|18708|80903	Fgf8|Fgf9|Pik3r1|Fgf16	-1.8	MyList
Reactome Gene Sets	6	R-MMU-5654700	FRS-mediated FGFR2 signaling		-3.7	13	6.8	20558	23	271	4	1.5	0.73	14179|14180|14183|80903	Fgf8|Fgf9|Fgfr2|Fgf16	-1.8	MyList
Reactome Gene Sets	6	R-MMU-5654738	Signaling by FGFR2		-3.6	6.7	5.4	20558	68	271	6	2.2	0.89	14179|14180|14181|14183|18708|80903	Fgf8|Fgf9|Fgfbp1|Fgfr2|Pik3r1|Fgf16	-1.7	MyList
Reactome Gene Sets	6	R-MMU-5654227	Phospholipase C-mediated cascade; FGFR3		-3.3	19	7.2	20558	12	271	3	1.1	0.64	14179|14180|80903	Fgf8|Fgf9|Fgf16	-1.5	MyList
Reactome Gene Sets	6	R-MMU-190372	FGFR3c ligand binding and activation		-3.3	19	7.2	20558	12	271	3	1.1	0.64	14179|14180|80903	Fgf8|Fgf9|Fgf16	-1.5	MyList
Reactome Gene Sets	6	R-MMU-190239	FGFR3 ligand binding and activation		-3.3	19	7.2	20558	12	271	3	1.1	0.64	14179|14180|80903	Fgf8|Fgf9|Fgf16	-1.5	MyList
Reactome Gene Sets	6	R-MMU-5654733	Negative regulation of FGFR4 signaling		-3.2	9.8	5.7	20558	31	271	4	1.5	0.73	14170|14179|14180|80903	Fgf15|Fgf8|Fgf9|Fgf16	-1.4	MyList
Reactome Gene Sets	6	R-MMU-5654687	Downstream signaling of activated FGFR1		-3.3	10	5.9	20558	29	271	4	1.5	0.73	14179|14180|18708|71436	Fgf8|Fgf9|Pik3r1|Flrt3	-1.4	MyList
Reactome Gene Sets	6	R-MMU-1502540	Signaling by Activin		-3.2	18	6.9	20558	13	271	3	1.1	0.64	11481|14313|16323	Acvr2b|Fst|Inhba	-1.4	MyList
Reactome Gene Sets	6	R-MMU-6791312	TP53 Regulates Transcription of Cell Cycle Genes		-3	8.9	5.3	20558	34	271	4	1.5	0.73	12227|12575|12577|20620	Btg2|Cdkn1a|Cdkn1c|Plk2	-1.3	MyList
Reactome Gene Sets	6	R-MMU-5654727	Negative regulation of FGFR2 signaling		-3	9.2	5.4	20558	33	271	4	1.5	0.73	14179|14180|14183|80903	Fgf8|Fgf9|Fgfr2|Fgf16	-1.3	MyList
