# Supplementary material for: Follistatin promotes LIN28B-mediated supporting cell reprogramming and hair cell regeneration in the murine cochlea
Source: Sci Adv. 2022 Feb 11;8(6):eabj7651. doi: 10.1126/sciadv.abj7651 (PMC8836811; doi:10.1126/sciadv.abj7651)
Supplement: Supplementary file 2 — Tables S1 to S5 [file sciadv.abj7651_tables_s1_to_s5.zip › sciadv.abj7651_table_s5.xlsx]

## Sheet: GO Biological process
Category	CategoryID	GO	Description	PARENT_GO	LogP	Enrichment	Z-score	#TotalGeneInLibrary	#GeneInGO	#GeneInHitList	#GeneInGOAndHitList	%InGO	STDV %InGO	GeneID	Hits	Log(q-value)	GeneList
GO Biological Processes	19	GO:0043062	extracellular structure organization	19_GO:0071840 cellular component organization or biogenesis	-9.6	7.8	9.8	20558	352	120	16	13	3.1	12815|12824|12829|12841|14230|18383|18784|20289|23876|27226|30060|107581|114249|208936|214685|373864	Col11a2|Col2a1|Col4a4|Col9a3|Fkbp10|Tnfrsf11b|Pla2g5|Scx|Fbln5|Pla2g7|Meltf|Col16a1|Npnt|Adamts18|Chadl|Col27a1	-5.3	MyList
GO Biological Processes	19	GO:0030198	extracellular matrix organization	19_GO:0071840 cellular component organization or biogenesis	-8.6	7.9	9.3	20558	302	120	14	12	2.9	12815|12824|12829|12841|14230|18383|20289|23876|30060|107581|114249|208936|214685|373864	Col11a2|Col2a1|Col4a4|Col9a3|Fkbp10|Tnfrsf11b|Scx|Fbln5|Meltf|Col16a1|Npnt|Adamts18|Chadl|Col27a1	-4.6	MyList
GO Biological Processes	19	GO:0051216	cartilage development	19_GO:0032502 developmental process	-7.6	9.4	9.2	20558	200	120	11	9.2	2.6	12815|12824|17313|18933|20289|21834|22418|63873|73121|214685|373864	Col11a2|Col2a1|Mgp|Prrx1|Scx|Thrb|Wnt5a|Trpv4|Rflna|Chadl|Col27a1	-3.8	MyList
GO Biological Processes	19	GO:0061448	connective tissue development	19_GO:0032502 developmental process	-6.2	6.8	7.5	20558	276	120	11	9.2	2.6	12815|12824|17313|18933|20289|21834|22418|63873|73121|214685|373864	Col11a2|Col2a1|Mgp|Prrx1|Scx|Thrb|Wnt5a|Trpv4|Rflna|Chadl|Col27a1	-2.7	MyList
GO Biological Processes	19	GO:0002062	chondrocyte differentiation	19_GO:0032502 developmental process	-5.4	11	8	20558	110	120	7	5.8	2.1	12815|12824|20289|21834|73121|214685|373864	Col11a2|Col2a1|Scx|Thrb|Rflna|Chadl|Col27a1	-2.1	MyList
GO Biological Processes	19	GO:0046469	platelet activating factor metabolic process	19_GO:0008152 metabolic process	-5.4	86	16	20558	6	120	3	2.5	1.4	18784|27226|270084	Pla2g5|Pla2g7|Lpcat2	-2.1	MyList
GO Biological Processes	19	GO:0030199	collagen fibril organization	19_GO:0071840 cellular component organization or biogenesis	-4.7	15	8.2	20558	56	120	5	4.2	1.8	12815|12824|14230|20289|214685	Col11a2|Col2a1|Fkbp10|Scx|Chadl	-1.6	MyList
GO Biological Processes	19	GO:0048843	negative regulation of axon extension involved in axon guidance	19_GO:0040007 growth	-4.8	25	9.7	20558	27	120	4	3.3	1.6	22418|108151|214968|218877	Wnt5a|Sema3d|Sema6d|Sema3g	-1.6	MyList
GO Biological Processes	19	GO:1902668	negative regulation of axon guidance	19_GO:0040011 locomotion	-4.7	24	9.5	20558	28	120	4	3.3	1.6	22418|108151|214968|218877	Wnt5a|Sema3d|Sema6d|Sema3g	-1.6	MyList
GO Biological Processes	19	GO:0032102	negative regulation of response to external stimulus	19_GO:0048519 negative regulation of biological process	-4.4	4.9	5.6	20558	350	120	10	8.3	2.5	14462|18784|22418|56213|108151|208936|209558|214968|216350|218877	Gata3|Pla2g5|Wnt5a|Htra1|Sema3d|Adamts18|Enpp3|Sema6d|Tspan8|Sema3g	-1.4	MyList
GO Biological Processes	19	GO:0048841	regulation of axon extension involved in axon guidance	19_GO:0040007 growth	-4.4	21	8.7	20558	33	120	4	3.3	1.6	22418|108151|214968|218877	Wnt5a|Sema3d|Sema6d|Sema3g	-1.4	MyList
GO Biological Processes	19	GO:0048846	axon extension involved in axon guidance	19_GO:0040007 growth	-4.2	19	8.2	20558	37	120	4	3.3	1.6	22418|108151|214968|218877	Wnt5a|Sema3d|Sema6d|Sema3g	-1.3	MyList
GO Biological Processes	19	GO:0061035	regulation of cartilage development	19_GO:0032502 developmental process	-4.2	12	7.2	20558	71	120	5	4.2	1.8	20289|21834|22418|73121|214685	Scx|Thrb|Wnt5a|Rflna|Chadl	-1.3	MyList
GO Biological Processes	19	GO:0099550	trans-synaptic signaling, modulating synaptic transmission	19_GO:0023052 signaling	-4.2	37	10	20558	14	120	3	2.5	1.4	12801|18212|29873	Cnr1|Ntrk2|Cspg5	-1.3	MyList
GO Biological Processes	19	GO:1902284	neuron projection extension involved in neuron projection guidance	19_GO:0040007 growth	-4.2	19	8.2	20558	37	120	4	3.3	1.6	22418|108151|214968|218877	Wnt5a|Sema3d|Sema6d|Sema3g	-1.3	MyList
GO Biological Processes	19	GO:0090596	sensory organ morphogenesis	19_GO:0032502 developmental process	-4	4.9	5.4	20558	313	120	9	7.5	2.4	12824|14462|17150|18212|18933|22418|64379|110935|237979	Col2a1|Gata3|Mfap2|Ntrk2|Prrx1|Wnt5a|Irx6|Atp6v1b1|Sdk2	-1.2	MyList

## Sheet: Pathway
Category	CategoryID	GO	Description	PARENT_GO	LogP	Enrichment	Z-score	#TotalGeneInLibrary	#GeneInGO	#GeneInHitList	#GeneInGOAndHitList	%InGO	STDV %InGO	GeneID	Hits	Log(q-value)	GeneList
KEGG Pathway	24	mmu04974	Protein digestion and absorption		-4.8	11	7.4	20558	93	120	6	5	2	12815|12824|12829|12841|16534|373864	Col11a2|Col2a1|Col4a4|Col9a3|Kcnn4|Col27a1	-1.6	MyList
KEGG Pathway	24	mmu00565	Ether lipid metabolism		-3.9	15	7.3	20558	45	120	4	3.3	1.6	18784|26971|27226|270084	Pla2g5|Pla2g2f|Pla2g7|Lpcat2	-1.1	MyList
KEGG Pathway	24	mmu04512	ECM-receptor interaction		-3.9	10	6.4	20558	85	120	5	4.2	1.8	12824|12829|12841|104099|114249	Col2a1|Col4a4|Col9a3|Itga9|Npnt	-1.1	MyList
Reactome Gene Sets	6	R-MMU-1474244	Extracellular matrix organization		-7.2	7.6	8.4	20558	271	120	12	10	2.7	12380|12815|12824|12829|12841|17150|20970|23876|56213|104099|107581|373864	Cast|Col11a2|Col2a1|Col4a4|Col9a3|Mfap2|Sdc3|Fbln5|Htra1|Itga9|Col16a1|Col27a1	-3.5	MyList
Reactome Gene Sets	6	R-MMU-8948216	Collagen chain trimerization		-7	26	12	20558	39	120	6	5	2	12815|12824|12829|12841|107581|373864	Col11a2|Col2a1|Col4a4|Col9a3|Col16a1|Col27a1	-3.4	MyList
Reactome Gene Sets	6	R-MMU-1650814	Collagen biosynthesis and modifying enzymes		-5.9	17	9.7	20558	59	120	6	5	2	12815|12824|12829|12841|107581|373864	Col11a2|Col2a1|Col4a4|Col9a3|Col16a1|Col27a1	-2.5	MyList
Reactome Gene Sets	6	R-MMU-1474290	Collagen formation		-4.8	11	7.6	20558	90	120	6	5	2	12815|12824|12829|12841|107581|373864	Col11a2|Col2a1|Col4a4|Col9a3|Col16a1|Col27a1	-1.6	MyList
Reactome Gene Sets	6	R-MMU-2022090	Assembly of collagen fibrils and other multimeric structures		-4.4	13	7.5	20558	65	120	5	4.2	1.8	12815|12824|12829|12841|373864	Col11a2|Col2a1|Col4a4|Col9a3|Col27a1	-1.4	MyList
Reactome Gene Sets	6	R-MMU-216083	Integrin cell surface interactions		-4.3	12	7.3	20558	69	120	5	4.2	1.8	12824|12829|12841|104099|107581	Col2a1|Col4a4|Col9a3|Itga9|Col16a1	-1.3	MyList
Reactome Gene Sets	6	R-MMU-3000171	Non-integrin membrane-ECM interactions		-4.2	18	8.1	20558	38	120	4	3.3	1.6	12815|12824|12829|20970	Col11a2|Col2a1|Col4a4|Sdc3	-1.3	MyList
